# Supplementary material for: Social support and symptoms of antenatal depression among women screened for gestational diabetes mellitus: A cross-sectional study in Northern Vietnam (the VALID II study)
Source: PLoS One. 2024 Dec 5;19(12):e0314608. doi: 10.1371/journal.pone.0314608 (PMC11620646; doi:10.1371/journal.pone.0314608)
Supplement: S1 Data — (XLSX) [file pone.0314608.s001.xlsx]

## Sheet: Data - Depression
id_i	date_of_enrolment_i	address_district_i	ga_weeks_i	ga_days_i	d3_1_i	d4_other_i	d4_i	d5_i	d6_other_i	d6_i	d7_i	r1_i	r2_i	r3_i	r4_i	t1_w_o	t1_d_o	t2_o	n1_o	n2_o	n3_o	n4_o	n5_o	h1_o	h2_1_o	h3_o___1	h3_o___2	h3_o___3	h3_o___4	h3_o___5	h3_o___6	h3_o___7	h3_o___8	h3_o___9	h3_o___10	h3_o___11	h3_o___12	h3_o___13	h3_o___14	h3_o___15	h3_o___16	h3_o___17	h3_o___18	h3_o____999	h3_o___np	h3_1_o	h4_o	h4_1_o	e1_o
1	2023-03-09	1	15	4	1		1	4	Call center agent	12	3	160	52	49	2	25	4	59	4	2	2	2	1	6		1	0	1	0	0	0	0	0	0	0	0	0	0	0	0	0	0	0	0	0		1		0
2	2023-04-01	3	12	1	0		1	4	Aesthetician	12	3	150	41	40	2	24	2	45	1	1	1	1	1	4		1	0	0	1	0	0	0	0	0	0	0	0	0	0	0	0	0	0	0	0		3		0
3	2023-02-23	1	11	6	0		1	5	Employee at a kitchen equipment company	12	3	150	45	45	2	26	6	50	3	1	1	1	1	2		1	0	1	0	0	0	0	0	0	0	0	0	0	0	0	0	0	0	0	0		3		0
4	2023-02-20	1	25	3	1		1	6	Employee at TAV Company	12	3	157	51	44	1	25	3	51	3	2	2	1	1	3		0	0	0	0	0	0	0	1	0	0	0	0	0	0	0	0	0	0	0	0		2		0
5	2023-02-03	1	13	6	1		1	5	Vocational training guide	12	3	149	53	47	2	25	6	58	3	2	2	1	1	4		0	0	1	0	0	0	0	1	0	0	0	0	0	0	0	0	0	0	0	0		3		0
6	2023-04-05	3	20	1	0		1	5	Freelance sales	12	3	163	52	50	2	26	1	54	4	1	1	1	1	2		1	0	1	0	0	0	0	0	0	0	0	0	0	0	0	0	0	0	0	0		3		0
7	2023-01-04	2	21	6	0		1	5	Supermarket sales	12	3	156	51	45	2	25	5	53	1	1	1	1	1	5		1	0	0	0	0	0	0	0	0	0	0	0	0	0	0	0	0	0	0	0		14		0
8	2023-01-16	3	12	6	0		1	5	Home tutoring	11	3	158	46.5	48	2	24	1	53.5	1	1	1	1	4	4		1	0	0	1	0	0	0	0	0	0	0	0	0	0	0	0	0	0	0	0		1		0
9	2023-04-07	4	20	6	1		1	5	Freelancing	11	3	160	65	59	2	24	0	69	2	2	5	1	1	3		0	0	1	0	0	0	0	0	1	0	0	0	0	0	0	0	0	0	0	0		3		0
10	2023-04-07	1	27	0	1		1	4	Freelancing	11	3	160	64.7	54	2	27	0	64.7	3	1	1	1	1	4		1	0	1	0	0	0	0	0	0	0	0	0	0	0	0	0	0	0	0	0		1		1
11	2023-02-14	3	17	0	0		6	4	Freelancing	11	3	160	45	45	2	24	0	50	3	2	1	1	1	5		1	0	1	0	0	0	0	0	0	0	0	0	0	0	0	0	0	0	0	0		1		0
12	2023-02-18	1	22	0	2		1	5	Freelancing	11	3	153	47	43	2	26	5	53	3	2	1	1	1	2		1	0	1	0	0	0	0	0	0	0	0	0	0	0	0	0	0	0	0	0		1		0
13	2023-02-28	4	20	6	2		1	5	Freelancing	11	3	164	58	55	2	25	0	59.5	1	1	1	1	1	5		1	0	0	1	0	0	0	1	0	0	0	0	0	0	0	0	0	0	0	0		1		0
14	2023-02-07	1	9	0	1		1	5	Freelancing	11	3	154	50	50	2	24	0	58	4	2	2	2	1	3		1	0	0	0	0	0	0	0	0	0	0	0	0	0	0	0	0	0	0	0		1		0
15	2023-02-04	3	27	1	2		1	4	Freelancing	11	3	163	59	51	2	27	3	59	1	1	1	1	1	4		1	0	1	1	0	0	0	0	0	0	0	0	0	0	0	0	0	0	0	0		1		0
16	2023-02-24	1	24	5	1		1	4	Freelancing	11	3	160	56	50	2	24	5	56	1	2	4	1	1	3		1	0	0	0	0	0	0	0	0	0	0	0	0	0	0	0	0	0	0	0		1		0
17	2023-03-04	1	24	1	0		2	4	Freelancing	11	3	160	61	51	2	26	0	61	1	1	1	1	1	3		1	0	1	0	0	0	0	0	0	0	0	0	0	0	0	0	0	0	0	0		1		0
18	2023-03-04	1	24	5	0		2	5	Freelancing	11	3	158	54	47	2	24	5	54	1	1	1	1	1	5		0	0	1	0	0	0	0	0	0	0	0	0	0	0	0	0	0	0	0	0		3		0
19	2023-03-05	3	18	0	1		1	4	Freelancing	11	3	156	47	45	2	27	5	50	2	1	2	1	1	4		1	1	1	0	0	0	0	0	0	0	0	0	0	0	0	0	0	0	0	0		1		0
20	2023-03-09	3	10	0	3		1	5	Freelancing	11	3	165	56	48	2	26	0	63	4	2	2	1	1	5		1	0	1	0	1	0	0	0	0	0	0	0	0	0	0	0	0	0	0	0		1		0
21	2023-03-14	3	23	0	0		1	4	Freelancing	11	3	156	47	41	2	24	2	50	1	1	1	1	1	3		0	0	1	0	0	0	0	1	0	0	0	0	0	0	0	0	0	0	0	0		3		0
22	2023-03-17	1	16	1	0		2	5	Freelancing	11	3	162	45	44	2	24	5	48.3	1	2	2	1	2	1		0	0	0	0	0	0	0	0	0	0	0	0	0	0	0	1	0	0	0	0	friend	4		0
23	2023-03-17	4	15	3	1		1	4	Freelancing	11	3	168	65	61	2	24	1	72	1	2	2	2	2	3		1	0	0	0	0	0	0	0	0	0	0	0	0	0	0	0	0	0	0	0		1		0
24	2023-03-20	3	27	0	1		2	5	Freelancing	11	3	152	50	48	2	27	0	50	1	1	1	1	1	3		1	0	1	0	1	0	0	0	0	0	0	0	0	0	0	0	0	0	0	0		1		0
25	2023-03-20	3	16	0	0		1	3	Freelancing	11	3	163	55	51	2	24	3	59	1	1	1	1	1	4		1	0	1	0	1	0	0	0	0	0	0	0	0	0	0	0	0	0	0	0		1		1
26	2023-03-20	1	10	2	0		1	4	Freelancing	11	3	150	42	42	2	25	0	46	4	1	2	1	1	4		1	0	1	0	0	0	0	0	0	0	0	0	0	0	0	0	0	0	0	0		1		0
27	2023-03-25	1	27	1	0		2	5	Freelancing	11	3	160	61	52	2	27	1	61	2	1	1	1	1	6	Housekeeper + sister in law	1	0	1	0	0	0	0	0	0	0	0	0	0	0	0	0	0	0	0	0		1		0
28	2023-03-27	1	12	5	0		1	5	Freelancing	11	3	158	50	48	2	25	5	57	1	1	1	1	1	2		1	0	1	0	0	0	0	0	0	0	0	0	0	0	0	0	0	0	0	0		1		1
29	2023-04-05	1	18	0	1		1	4	Freelancing	11	3	158	50	42	2	25	5	51	1	2	2	1	1	5		1	0	1	0	0	0	0	0	0	0	0	0	0	0	0	0	0	0	0	0		1		1
30	2023-03-30	1	28	0	2		6	3	Freelancing	11	1	152	52	47	2	28	0	52	6	2	5	2	4	1		0	0	0	0	1	0	0	0	0	0	0	0	0	0	0	0	0	0	0	0		5		3
31	2023-04-05	3	9	6	1		1	5	Freelancing	11	3	158	54	54	2	25	3	62	3	2	2	1	1	5		1	0	1	0	1	0	0	0	0	0	0	0	0	0	0	0	0	0	0	0		3		0
32	2023-04-05	4	24	1	1		1	4	Freelancing	11	3	160	57	50	2	24	1	57	2	1	1	1	1	9	sister in law	1	0	1	0	0	1	0	0	0	0	0	0	0	0	0	0	0	0	0	0		1		0
33	2023-04-05	6	18	6	2		1	4	Freelancing	11	3	174	75	75	2	25	5	78	4	2	1	1	1	4		0	0	0	0	0	0	0	1	0	0	0	0	0	0	0	0	0	0	0	0		8		0
34	2023-04-06	3	26	2	1		1	5	Freelancing	11	3	154	57	48	2	26	2	57	2	1	2	1	1	3		0	0	0	0	1	0	0	1	0	0	0	0	0	0	0	0	0	0	0	0		8		0
35	2023-02-05	3	26	5	0		1	4	Freelancing	11	3	162	54	48	2	26	5	54	3	2	2	2	1	4		1	0	0	0	0	0	0	0	0	0	0	0	0	0	0	0	0	0	0	0		1		0
36	2023-02-14	2	12	3	0		1	5	Freelancing	11	3	152	48	47	2	26	2	55	2	1	2	1	1	5		1	0	0	0	0	0	0	1	0	0	0	0	0	0	0	0	0	0	0	0		1		0
37	2023-02-26	1	26	2	0		1	5	Freelancing	11	3	150	55	47	2	26	2	55	3	1	2	2	2	8		1	0	0	1	0	0	0	0	0	1	0	0	0	0	0	0	0	0	0	0		1		0
38	2023-03-29	1	16	0	2		1	5	Freelancing	11	3	154	55	52	2	26	5	62	1	1	1	1	1	4		1	0	1	1	0	0	0	0	0	0	0	0	0	0	0	0	0	0	0	0		1		0
39	2023-04-03	1	12	1	1		1	5	Freelancing	11	3	150	50	47	2	25	6	52	3	1	1	1	1	5		1	0	1	0	0	0	0	0	0	0	0	0	0	0	0	0	0	0	0	0		1		0
40	2023-01-13	6	16	3	1		1	4	Freelancing	11	3	158	54	52	2	24	5	58	1	1	1	1	1	3		1	0	1	0	0	0	0	0	0	0	0	0	0	0	0	0	0	0	0	0		1		0
41	2023-01-13	4	11	0	0		1	4	Freelancing	11	3	152	36	40	2	24	3	43	4	2	4	1	1	4		1	0	1	0	0	0	0	0	0	0	0	0	0	0	0	0	0	0	0	0		1		0
42	2023-01-05	1	23	6	1		1	5	Freelancing	11	4	155	66	53	1	27	5	67.7	1	1	1	1	2	3		1	0	1	0	0	0	0	1	0	0	0	0	0	0	0	0	0	0	0	0		1		0
43	2023-01-05	3	15	5	0		1	4	Freelancing	11	3	163	50	48	2	24	5	55	1	3	1	1	1	5		1	0	1	0	0	0	0	0	0	0	0	0	0	0	0	0	0	0	0	0		1		0
44	2023-01-14	3	13	0	0		1	4	Freelancing	11	3	168	53	53	2	24	4	62	2	2	1	1	1	5		1	0	0	0	0	0	0	0	0	0	0	0	0	0	0	0	0	0	0	0		1		0
45	2023-02-06	2	24	1	0		1	5	Freelancing	11	3	158	50	46	2	24	1	50	2	1	1	1	1	5		1	0	1	0	0	0	0	1	0	0	0	0	0	0	0	0	0	0	0	0		1		0
46	2023-02-27	7	25	3	2		1	4	Freelancing	11	4	155	72	60	2	25	3	72	1	1	1	1	1	4		1	0	1	0	1	0	0	1	0	0	0	0	0	0	0	0	0	0	0	0		1		0
47	2023-03-03	2	25	6	0		1	4	Freelancing	11	3	156	52	49	2	25	6	52	4	2	4	1	1	6		1	0	0	0	0	0	0	0	0	0	0	0	0	0	0	0	0	0	0	0		1		1
48	2023-03-10	1	27	0	1		1	4	Freelancing	11	3	163	70	60	2	27	1	70	2	1	2	1	1	2		1	0	1	0	1	0	0	1	0	0	0	0	0	0	0	0	0	0	0	0		1		1
49	2023-03-21	4	28	0	0		1	4	Freelancing	11	3	165	84	65	2	28	0	84	2	1	1	1	1	4		1	0	1	0	0	0	0	1	0	0	0	0	0	0	0	0	0	0	0	0		3		0
50	2023-03-28	3	24	4	0		1	4	Freelancing	11	3	160	70	60	2	24	4	70	3	2	2	1	1	4		1	0	1	0	1	0	0	0	0	0	0	0	0	0	0	0	0	0	0	0		1		0
51	2023-03-30	1	16	2	1		1	4	Freelancing	11	3	167	54	52	2	24	3	57	3	1	2	1	1	6		1	0	1	0	0	0	0	0	0	0	0	0	0	0	0	0	0	0	0	0		1		0
52	2023-03-30	7	24	5	0		1	5	Freelancing	11	3	153	57	53	2	24	5	57	2	1	1	1	1	6		1	0	1	0	0	0	0	0	0	0	0	0	0	0	0	0	0	0	0	0		1		0
53	2023-04-07	5	27	1	0		2	4	Freelancing	11	3	147	52	45	2	27	1	52	4	1	1	1	1	6		1	0	1	0	0	0	0	1	0	0	0	0	0	0	0	0	0	0	0	0		1		0
54	2023-05-26	1	27	0	2		1	5	Freelancing	11	3	160	68	60	2	27	0	68	3	1	1	1	1	4		1	0	1	0	0	0	0	1	0	0	0	0	0	0	0	0	0	0	0	0		1		0
55	2023-07-05	4	24	6	2		2	4	Freelancing	11	3	150	56	54	2	24	6	56	1	1	1	1	1	4		1	0	1	0	0	0	0	1	0	0	0	0	0	0	0	0	0	0	0	0		1		0
56	2023-01-30	1	13	5	3		1	5	Freelancing	11	3	153	55	50	2	24	1	57	3	1	1	1	1	6		1	0	1	0	1	0	0	0	0	0	0	0	0	0	0	0	0	0	0	0		1		0
57	2023-01-31	2	24	3	2		1	4	Freelancing	11	3	160	55.5	50	2	24	3	55.5	3	1	2	1	1	9		1	0	1	0	0	1	0	0	0	1	0	0	0	0	0	0	0	0	0	0		1		0
58	2023-02-01	1	19	3	0	single	7	5	Freelancing	11	3	158	48	45	2	24	1	52	1	1	1	1	4	4		0	0	1	0	0	0	0	1	0	0	0	0	0	0	0	0	0	0	0	0		3		0
59	2023-01-31	3	13	3	3		1	4	Freelancing	11	4	155	44	41	2	25	0	47	2	1	1	1	1	5		1	0	1	0	0	0	0	0	0	0	0	0	0	0	0	0	0	0	0	0		1		0
60	2023-01-31	3	17	0	1		1	4	Freelancing	11	3	155	54	48	2	26	0	57	3	1	1	1	1	3		1	0	0	0	1	0	0	0	0	0	0	0	0	0	0	0	0	0	0	0		1		0
61	2023-02-06	1	24	3	3		1	5	Freelancing	11	3	161	63	55	2	24	3	63	3	2	2	2	2	5		1	0	0	0	0	0	0	0	0	0	0	0	0	0	0	0	0	0	0	0		1		0
62	2023-02-06	3	27	4	0		2	4	Freelancing	11	3	159	75	65	2	27	4	75	1	1	1	1	1	2		1	0	1	0	0	0	0	0	0	0	0	0	0	0	0	0	0	0	0	0		3		2
63	2023-02-06	1	25	2	1		1	3	Freelancing	11	3	150	51	47	2	25	2	51	2	2	4	1	1	4		1	0	0	0	0	0	0	0	0	0	0	0	0	0	0	0	0	0	0	0		1		0
64	2023-02-06	1	27	0	0		1	5	Freelancing	11	3	150	51	42	2	27	0	51	3	2	2	1	1	4		1	0	0	0	0	0	0	0	0	0	0	0	0	0	0	0	0	0	0	0		1		0
65	2023-02-10	1	11	2	0		1	4	Freelancing	11	3	155	47	47	2	24	3	53	1	1	1	1	1	#NULL!		1	0	1	0	1	0	0	0	0	0	0	0	0	0	0	0	0	0	0	0		1		0
66	2023-02-16	1	12	2	0		1	5	Freelancing	11	3	162	74	61	2	26	2	80.7	1	2	1	1	1	4		1	0	1	0	1	0	0	0	0	0	0	0	0	0	0	0	0	0	0	0		1		0
67	2023-02-16	3	19	6	1		1	5	Freelancing	11	3	150	55	51	2	25	0	58	2	1	1	1	1	5		1	0	1	0	0	0	0	1	0	0	0	0	0	0	0	0	0	0	0	0		1		0
68	2023-02-21	1	24	6	0		1	5	Freelancing	11	3	155	63	51	2	24	6	63	3	1	1	1	1	2		1	0	1	0	0	0	0	0	0	0	0	0	0	0	0	0	0	0	0	0		1		0
69	2023-03-03	3	28	0	0		1	4	Freelancing	11	3	152	52	42	2	28	0	52	4	2	1	1	1	6		1	0	1	0	1	0	0	0	0	0	0	0	0	0	0	0	0	0	0	0		1		0
70	2023-03-03	3	26	2	3		1	4	Freelancing	11	3	163	67	60	2	26	0	67	3	2	6	1	1	5		1	0	0	0	1	0	0	0	0	0	0	0	0	0	0	0	0	0	0	0		1		1
71	2023-03-10	2	15	5	0		2	5	Freelancing	11	3	160	44.5	45	2	27	0	48	4	1	1	1	1	3		1	0	0	0	0	0	0	1	0	0	0	0	0	0	0	0	0	0	0	0		1		0
72	2023-03-10	3	19	4	1		2	4	Freelancing	11	3	157	51	44	2	24	3	55	1	1	1	1	1	5		0	0	1	0	0	0	0	0	0	0	0	0	0	0	0	0	0	0	0	0		3		0
73	2023-03-10	1	20	3	1		1	5	Freelancing	11	3	154	55	47	1	25	0	59	4	2	4	1	1	3		1	0	1	0	1	0	0	0	0	0	0	0	0	0	0	0	0	0	0	0		1		0
74	2023-03-15	3	9	4	0		1	4	Freelancing	11	3	158	65	63	2	26	4	71	4	2	3	1	1	3		1	0	0	0	1	0	0	0	0	0	0	0	0	0	0	0	0	0	0	0		1		1
75	2023-03-21	1	10	0	2		1	5	Freelancing	11	3	158	49.5	48	2	24	0	54	2	1	1	1	1	6		1	0	0	0	0	0	0	0	0	0	0	0	0	0	0	0	0	0	0	0		1		0
76	2023-03-28	3	24	4	1		1	5	Freelancing	11	3	156	59	48	2	24	4	59	3	1	1	1	1	6		1	0	1	0	0	0	0	0	0	0	0	0	0	0	0	0	0	0	0	0		1		1
77	2023-03-28	3	9	4	1		1	5	Freelancing	11	3	150	49	50	2	25	1	51	2	1	2	1	1	5		1	0	1	0	0	0	0	0	0	0	0	0	0	0	0	0	0	0	0	0		1		0
78	2023-05-22	1	24	0	2		2	3	Freelancing	11	3	158	59.7	49	2	24	0	59.7	3	2	5	2	1	4		1	0	0	0	0	0	0	0	0	0	0	0	0	0	0	0	0	0	0	0		1		0
79	2023-02-02	4	27	1	0		1	4	Freelancing	11	3	158	60	50	1	27	1	60	4	1	1	1	1	4		0	0	1	1	0	0	0	0	0	0	0	0	0	0	0	0	0	0	0	0		1		0
80	2023-06-21	2	25	6	0		1	5	Freelancing	11	3	150	53.5	48	2	25	6	53.5	1	1	1	1	1	3		1	0	0	0	0	0	0	0	0	0	0	0	0	0	0	0	0	0	0	0		1		0
81	2023-02-12	1	11	2	0		1	3	Freelancing	11	3	152	44	43	2	26	3	53	1	1	1	1	2	4		0	0	0	0	1	0	0	0	0	0	0	0	0	0	0	0	0	0	0	0		5		0
82	2023-03-10	1	17	3	1		1	5	Freelancing	11	3	163	56	50	2	24	0	60	1	1	1	1	1	6		0	0	1	0	1	0	0	0	0	0	0	0	0	0	0	0	0	0	0	0		3		1
83	2023-03-10	1	12	0	0		3	5	Freelancing	11	3	162	55	50	2	27	3	64	3	2	2	1	1	4		1	0	0	0	1	0	0	0	0	0	0	0	0	0	0	0	0	0	0	0		1		0
84	2023-07-07	3	24	2	0		1	5	Freelancing	11	3	162	60	54	3	24	2	60	2	1	2	1	1	5		1	0	1	0	0	0	0	0	0	0	0	0	0	0	0	0	0	0	0	0		1		0
85	2023-01-06	4	22	6	0		1	4	Freelancing	11	3	165	60	52	2	27	0	62	4	1	1	1	1	4		0	0	1	0	0	0	0	0	0	0	0	0	0	0	0	0	0	0	0	0		3		0
86	2023-03-01	1	26	6	1		2	5	Freelancing	11	3	153	57	55	2	26	6	60	1	1	1	1	1	3		0	0	0	0	1	0	0	0	0	0	0	0	0	0	0	0	0	0	0	0		3		0
87	2023-03-08	1	27	3	1		1	4	Freelancing	11	3	156	56	45	2	27	3	56	4	1	1	1	1	2		1	0	0	0	0	0	0	0	0	0	0	0	0	0	0	0	0	0	0	0		1		0
88	2023-03-08	3	24	2	1		1	4	Freelancing	11	3	158	58	53	2	27	0	60	1	1	1	1	2	5		1	0	1	0	0	0	0	0	0	0	0	0	0	0	0	0	0	0	0	0		1		1
89	2023-07-10	2	27	3	0		1	4	Freelancing	11	3	162	65	48	2	27	3	65	2	1	1	1	1	2		1	0	0	0	0	0	0	0	0	0	0	0	0	0	0	0	0	0	0	0		1		0
90	2023-02-14	2	15	3	0		1	5	Freelancing	11	3	160	44	44	2	24	2	47	4	2	1	2	2	3		1	0	1	0	0	0	0	0	0	0	0	0	0	0	0	0	0	0	0	0		3		0
91	2023-01-04	4	6	0	1		1	4	Freelancing	11	3	159	49	49	2	25	0	54	1	1	2	1	1	3		1	0	1	0	1	0	0	0	0	0	0	0	0	0	0	0	0	0	0	0		1		0
92	2023-01-09	3	12	4	2		1	5	Freelancing	11	3	167	47	45	2	25	2	55	2	2	2	1	2	5		0	0	0	0	1	0	0	1	0	0	0	0	0	0	0	0	0	0	0	0		3		1
93	2023-01-09	1	12	4	1		1	5	Freelancing	11	3	157	52	50	2	25	0	56	2	1	1	1	1	5		1	0	1	0	0	0	0	1	0	0	0	0	0	0	0	0	0	0	0	0		8		0
94	2023-01-14	2	8	4	1		1	5	Freelancing	11	3	160	60	60	2	25	6	64	2	1	2	1	1	5		1	0	1	0	1	0	0	1	0	0	0	1	0	0	0	0	0	0	0	0		1		0
95	2023-01-14	4	12	6	0		1	4	Freelancing	11	3	161	58	58	2	24	5	62	4	2	1	1	1	4		1	0	1	0	0	0	0	0	0	0	0	0	0	0	0	0	0	0	0	0		1		0
96	2023-01-15	3	23	5	1		1	5	Freelancing	11	3	165	68	60	2	27	5	71	4	2	2	1	1	3		1	0	1	0	0	0	0	0	0	0	0	0	0	0	0	0	0	0	0	0		1		0
97	2023-01-15	3	9	5	0		1	4	Freelancing	11	3	158	61	59	2	25	6	64	4	2	1	1	1	2		1	0	1	1	0	0	0	0	0	0	0	0	0	0	0	0	0	0	0	0		1		0
98	2023-01-11	2	10	5	1		1	4	Freelancing	11	3	153	46	44	2	24	3	52	3	1	3	1	1	6		1	0	1	0	0	0	0	0	1	0	0	0	0	0	0	0	0	0	0	0		3		1
99	2023-07-18	3	27	3	1		1	4	Freelancing	11	3	163	73	65	1	27	3	77	1	1	2	1	1	3		1	0	0	0	0	0	0	0	0	0	0	0	0	0	0	0	0	0	0	0		1		0
100	2023-07-12	3	27	5	0		1	4	Freelancing	11	3	153	58	53	2	27	5	58	1	1	1	1	1	4		1	0	1	0	1	0	0	0	0	0	0	0	0	0	0	0	0	0	0	0		1		0
101	2023-01-16	1	15	6	1		1	5	Freelancing	11	3	159	46.8	46	2	25	0	53.4	3	1	3	1	1	3		1	0	1	0	0	0	0	0	1	0	0	0	0	0	0	0	0	0	0	0		1		0
102	2023-02-09	2	28	0	0		1	5	Freelancing	11	3	160	69	57	2	28	0	69	2	1	3	1	1	4		0	0	0	0	0	0	0	0	0	0	0	0	0	0	0	0	0	0	0	0		1		0
103	2023-02-09	1	24	2	1	Widowed	7	3	Freelancing	11	3	160	60	58	3	24	2	60	2	1	2	1	2	2		0	1	1	1	0	0	0	1	0	0	0	0	0	0	0	0	0	0	0	0		3		1
104	2023-03-16	2	26	0	2		1	3	Freelancing	11	3	152	62	54	2	26	0	62	1	1	1	1	1	3		1	0	0	0	0	0	0	1	0	0	0	0	0	0	0	0	0	0	0	0		1		0
105	2023-02-12	5	24	3	0		1	4	Freelancing	11	3	156	53.2	48	2	26	3	51	2	2	2	1	1	5		1	0	0	0	0	0	0	0	0	0	0	0	0	0	0	0	0	0	0	0		1		0
106	2023-03-11	1	28	0	0		1	4	Freelancing	11	3	156	53	48	2	28	0	53	3	2	2	1	1	2		1	0	0	0	0	0	0	0	0	0	0	0	0	0	0	0	0	0	0	0		1		0
107	2023-06-27	1	25	6	1		1	5	Freelancing	11	3	156	56	48	2	25	6	56	2	2	3	1	1	3		1	0	1	0	0	1	0	1	0	1	0	0	0	0	0	0	0	0	0	0		1		0
108	2023-01-16	1	16	0	0		1	5	Freelancing	11	3	152	46	39.5	2	27	0	48	3	1	1	1	1	4		1	0	0	0	0	0	0	0	0	0	0	0	0	0	0	0	0	0	0	0		1		1
109	2023-02-27	1	23	1	0		6	4	Freelancing	11	3	160	52	47	2	25	6	54	1	1	1	1	1	2		1	0	0	0	0	0	0	0	0	0	0	0	0	0	0	0	0	0	0	0		1		0
110	2023-01-17	2	26	0	0		1	4	Freelancing	11	3	155	58	48	2	26	0	58	2	1	1	1	1	3		1	0	0	0	0	0	0	0	0	0	0	0	0	0	0	0	0	0	0	0		1		0
111	2023-01-17	3	16	1	0		1	3	Freelancing	11	3	150	45	43	2	24	1	50	1	1	1	1	1	3		1	0	1	0	0	0	0	0	0	0	0	0	0	0	0	0	0	0	0	0		1		0
112	2023-01-17	1	24	1	0		1	5	Freelancing	11	3	164	64	56	2	24	1	64	2	1	1	1	1	7		0	0	1	0	0	0	0	0	0	0	0	0	0	0	0	0	0	0	0	0		3		0
113	2023-01-17	3	22	3	1		1	5	Freelancing	11	3	158	61.5	57.6	2	28	0	67	2	1	1	2	2	3		1	0	1	0	1	0	0	0	0	0	0	0	0	0	0	0	0	0	0	0		5		0
114	2023-01-17	1	23	5	1		1	5	Freelancing	11	3	166	58	54	2	26	3	68	4	2	1	1	1	5		1	1	1	0	0	1	0	0	0	0	0	0	0	0	0	0	0	0	0	0		3		0
115	2023-01-12	1	23	4	1		1	5	Freelancing	11	3	155	50	46	2	24	1	53.3	3	1	1	1	1	5		1	0	1	0	0	0	0	0	1	0	0	0	0	0	0	0	0	0	0	0		9		1
116	2023-01-18	1	26	4	1		1	4	Freelancing	11	3	158	46	44	2	26	4	46	2	1	2	1	1	3		1	0	1	0	0	0	0	0	0	0	0	0	0	0	0	0	0	0	0	0		3		0
117	2023-02-22	1	24	0	1		1	3	Freelancing	11	3	168	66	63	2	24	2	66	1	1	1	1	1	5		1	0	1	0	0	0	0	0	0	0	0	0	0	0	0	0	0	0	0	0		1		0
118	2023-07-03	4	24	3	1		1	5	Freelancing	11	3	153	55	53	2	24	4	55	1	1	1	1	1	6		1	0	0	0	0	0	0	0	0	0	0	0	0	0	0	0	0	0	0	0		1		0
119	2023-06-28	4	24	6	0		1	5	Freelancing	11	3	153	57	42	2	24	6	57	2	1	3	1	1	2		1	0	0	0	0	0	0	0	0	0	0	0	0	0	0	0	0	0	0	0		1		0
120	2023-03-30	4	12	6	0		6	3	Freelancing	11	3	150	44	42	2	25	0	48	1	1	1	1	4	3		0	0	1	0	0	0	0	0	0	0	0	0	0	0	0	0	0	0	0	0		3		0
121	2023-01-11	1	11	0	3		1	5	Freelancing	11	3	155	51	48	1	24	0	58	2	1	1	1	1	#NULL!		1	0	1	0	0	0	0	1	0	0	0	0	0	0	0	0	0	0	0	0		1		0
122	2023-01-15	4	22	1	1		1	6	Maternity leave	8	3	152	49	45	2	25	1	51	3	1	2	1	1	5		1	0	1	0	0	0	0	1	0	1	0	0	0	0	0	0	0	0	0	0		1		0
123	2023-03-09	1	24	0	1		1	4	Unemployed	8	3	155	72	63	2	24	1	72	2	1	1	1	1	5		1	0	1	1	0	0	0	0	0	0	0	0	0	0	0	0	0	0	0	0		1		0
124	2023-04-03	3	21	2	0		1	4	Unemployed	8	3	152	54	49	2	24	2	54	4	1	1	1	1	4	Maternal grandmother	1	0	1	0	0	1	1	0	1	0	1	0	0	0	0	0	0	0	0	0		1		0
125	2023-02-10	2	12	1	3		1	4		8	3	157	50	52	1	24	1	58	1	1	1	1	1	5		1	0	1	0	0	0	0	0	0	0	0	0	0	0	0	0	0	0	0	0		1		0
126	2023-03-16	2	25	4	0		1	5		8	3	160	56.6	48	2	25	4	56.6	3	2	2	1	1	4		1	0	0	0	0	0	0	0	0	0	0	0	0	0	0	0	0	0	0	0		1		0
127	2023-02-02	3	23	2	0		1	6		8	3	158	48	46	2	27	1	51.8	1	1	1	1	1	3		1	0	0	0	0	0	0	0	0	0	0	0	0	0	0	0	0	0	0	0		1		0
128	2023-03-07	3	13	0	0		1	4		8	3	160	67	60	2	24	3	68	2	1	2	1	1	4		1	0	1	0	0	0	0	0	0	0	0	0	0	0	0	0	0	0	0	0		1		0
129	2023-03-20	3	24	3	1		1	5		8	3	157	49	47	2	24	3	49	1	1	1	1	1	5		1	0	1	0	0	0	0	1	0	0	0	0	0	0	0	0	0	0	0	0		1		0
130	2023-01-09	4	16	0	0		1	4		8	3	167	58	54	2	26	5	65	2	1	1	1	1	2		0	0	0	0	1	0	0	0	0	0	0	0	0	0	0	0	0	0	0	0		5		1
131	2023-03-04	4	26	0	0		2	4		7	3	162	53	47	2	26	0	53	1	1	1	1	1	6		1	0	1	1	0	0	0	0	0	0	0	0	0	0	0	0	0	0	0	0		4		0
132	2023-03-15	4	11	4	2		1	5		7	3	150	48	47	2	24	4	52	4	2	4	1	1	5		1	0	1	0	1	0	0	1	0	0	0	0	0	0	0	0	0	0	0	0		1		0
133	2023-03-15	2	28	0	1		1	4		7	3	154	58	52	2	28	0	58	1	1	1	1	1	6		1	0	1	0	0	0	0	0	0	0	0	0	0	0	0	0	0	0	0	0		1		0
134	2023-03-28	1	24	6	2		2	4		7	3	147	54	51	2	24	6	54	3	2	3	1	1	3		1	0	0	0	1	0	0	0	0	1	0	0	0	0	0	0	0	0	0	0		1		0
135	2023-07-05	2	24	5	1		2	4		7	3	167	62	52	2	24	5	62	3	2	4	1	1	3		1	0	1	0	0	0	0	0	0	0	0	0	0	0	0	0	0	0	0	0		1		0
136	2023-01-31	1	19	6	4		1	3		7	3	155	67	62	2	24	5	70	2	1	1	1	1	6		1	1	0	0	0	1	0	0	0	1	1	0	0	0	0	0	0	0	0	0		1		0
137	2023-02-01	3	25	2	1		1	5		7	3	162	55	47	2	25	3	55	2	1	2	1	1	5		1	0	1	0	1	0	0	1	0	0	0	0	0	0	0	0	0	0	0	0		1		0
138	2023-02-08	1	18	0	0		1	5		7	3	155	54.5	61	2	25	3	57	1	1	1	1	1	2		1	0	1	0	0	0	0	0	0	0	0	0	0	0	0	0	0	0	0	0		1		1
139	2023-02-10	3	9	6	0		1	4		7	3	156	55	50	2	25	5	60	4	1	1	1	1	5		1	0	0	0	0	0	0	0	0	0	0	0	0	0	0	0	0	0	0	0		1		0
140	2023-02-10	3	9	5	0		1	5		7	3	157	62	60	2	24	0	72.5	4	1	1	1	1	4		1	0	1	0	0	0	0	1	0	0	0	0	0	0	0	0	0	0	0	0		3		0
141	2023-02-10	1	12	2	0		6	4		7	3	154	45	45	2	25	3	49.9	1	1	1	1	1	8		1	0	1	1	0	1	1	0	0	0	0	0	0	0	0	0	0	0	0	0		1		0
142	2023-02-10	3	10	6	1		4	3		7	3	157	49	48	2	26	3	59	1	1	1	1	1	5		1	0	1	0	0	0	0	1	0	0	0	0	0	0	0	0	0	0	0	0		3		1
143	2023-02-16	3	9	6	1		1	5		7	3	160	59	57	2	25	4	65	2	1	2	1	1	5		1	0	1	0	1	1	0	0	0	0	0	0	0	0	0	0	0	0	0	0		1		0
144	2023-03-15	1	24	4	1		1	5		7	3	162	56	53	2	24	4	56	3	1	1	1	#NULL!	3		1	0	1	0	0	0	0	0	0	0	0	0	0	0	0	0	0	0	0	0		1		0
145	2023-03-30	2	11	3	3		1	4		7	3	168	61	60	2	26	3	68.5	1	1	2	1	1	5		1	0	0	0	0	0	0	0	0	0	0	0	0	0	0	0	0	0	0	0		1		0
146	2023-03-30	1	20	4	0		1	4		7	3	158	48	42	2	25	2	49.5	2	1	1	1	1	4		1	0	1	0	1	0	0	0	0	0	0	0	0	0	0	0	0	0	0	0		1		0
147	2023-04-04	3	10	1	0		1	4		7	3	163	50	50	2	24	2	53	2	2	2	1	1	5		1	0	0	0	1	0	0	0	0	0	0	0	0	0	0	0	0	0	0	0		1		0
148	2023-06-08	3	27	1	1		1	5		7	3	160	58	52	2	27	1	58	4	2	4	1	2	4		1	0	1	0	1	0	0	0	0	0	0	0	0	0	0	0	0	0	0	0		1		1
149	2023-06-07	1	24	0	0		1	5		7	3	150	46.5	42	2	24	0	46.5	1	1	1	1	1	2		1	0	1	0	1	0	0	0	0	0	0	0	0	0	0	0	0	0	0	0		3		0
150	2023-01-17	1	22	3	0		1	4		7	3	160	57	60	2	27	6	59	3	1	1	1	1	5	Housekeeper	1	0	0	0	0	0	0	0	0	0	0	0	0	0	0	0	0	0	0	0		1		1
151	2023-02-23	3	26	4	0		1	5		7	3	160	53	48	2	26	4	53	1	1	1	1	1	4		0	0	1	1	0	0	0	0	0	0	0	0	0	0	0	0	0	0	0	0		1		0
152	2023-03-22	2	26	1	0		1	5		7	3	153	55	53	2	26	1	55	1	1	2	1	1	5		1	0	0	0	0	1	0	1	0	0	0	0	0	0	0	0	0	0	0	0		1		1
153	2023-03-27	4	12	2	0		1	4		7	3	162	45	45	2	27	1	51	4	2	3	1	1	5		1	0	0	0	0	0	0	0	0	1	0	0	0	0	0	0	0	0	0	0		1		0
154	2023-07-11	4	25	3	1		1	5		7	3	151	56	51	2	25	3	56	1	1	1	1	1	5		0	0	1	0	0	0	0	0	0	0	0	0	0	0	0	0	0	0	0	0		1		1
155	2023-02-03	1	13	0	2		1	4		7	3	155	70	71	2	27	0	79	1	1	1	1	1	5		1	0	1	0	0	0	0	0	0	0	0	0	0	0	0	0	0	0	0	0		1		1
156	2023-02-15	3	12	1	1		1	4		7	3	160	58	54	2	24	5	65	4	1	3	1	1	4		1	0	1	0	0	0	0	0	0	0	0	0	0	0	0	0	0	0	0	0		1		0
157	2023-02-20	1	27	5	0		1	4		7	3	155	57	48	2	27	6	57	2	1	2	2	1	4		0	0	0	0	0	1	0	0	0	0	0	0	0	0	0	0	0	0	0	0		6		0
158	2023-03-18	3	19	5	0		1	5		7	3	165	47.6	42	2	25	0	51	3	1	2	1	1	6		1	0	1	0	0	0	0	0	0	0	0	0	0	0	0	0	0	0	0	0		3		0
159	2023-03-24	3	12	1	1		1	4		7	3	155	75	65	2	26	3	68	2	1	2	1	1	2		1	0	1	0	0	0	0	0	0	0	0	0	0	0	0	0	0	0	0	0		1		0
160	2023-04-01	3	13	6	0		1	4		7	3	152	52	48	2	24	5	54	1	1	2	1	1	4		1	0	1	0	0	0	0	0	0	0	0	0	0	0	0	0	0	0	0	0		1		0
161	2023-06-24	3	24	0	0		1	5		7	3	152	59	46	2	24	0	59	4	2	3	1	1	4		1	0	1	0	0	0	0	0	0	0	0	0	0	0	0	0	0	0	0	0		1		0
162	2023-06-26	6	27	0	1		1	5		7	3	150	64	58	2	27	0	64	3	1	2	1	1	4		1	0	1	0	0	0	0	0	0	0	0	0	0	0	0	0	0	0	0	0		1		0
163	2023-07-17	3	28	0	0		1	4		7	3	153	50	43	2	28	0	50	3	1	3	1	1	8	Brother in law	1	0	1	0	0	0	0	0	0	0	0	0	0	0	0	0	0	0	0	0		1		0
164	2023-07-26	1	27	5	1		1	4		7	3	164	60	53	2	27	5	60	3	1	2	1	1	5		1	0	0	0	0	0	0	0	0	0	0	0	0	0	0	1	0	0	0	0	Maternal grandmother	16	Maternal grandmother	0
165	2023-07-29	1	24	4	2		1	5		7	3	158	54	47	2	24	4	54	3	1	2	1	1	4		1	0	0	0	0	0	0	0	0	0	0	0	0	0	0	0	0	0	0	0		1		0
166	2023-02-02	1	26	4	0		1	4		7	3	155	55	43	2	26	4	55	3	1	1	1	1	4		1	0	1	0	0	0	0	0	1	0	0	0	0	0	0	0	0	0	0	0		3		0
167	2023-02-13	3	27	0	0		1	3		7	3	150	46	38	2	27	0	46	4	2	4	1	1	4		1	0	0	0	0	0	0	0	0	0	0	0	0	0	0	0	0	0	0	0		1		0
168	2023-03-02	2	18	0	0		1	5		7	3	160	50	45	2	24	5	53	1	1	3	1	1	5		0	0	1	0	0	0	0	1	0	0	0	0	0	0	0	0	0	0	0	0		3		0
169	2023-03-02	3	22	4	1		1	4		7	3	152	49	44	2	25	5	50	1	2	#NULL!	1	1	3		1	1	0	0	0	0	0	1	0	0	0	0	0	0	0	0	0	0	0	0		8		0
170	2023-03-16	2	24	4	0		1	3		7	3	170	74.5	71	2	24	4	74.5	3	2	2	1	1	5		1	0	0	0	0	0	0	0	0	0	0	0	0	0	0	0	0	0	0	0		1		0
171	2023-03-23	3	24	6	2		1	3		7	3	160	61	56	2	24	6	61	1	1	1	1	1	3		1	0	0	0	0	0	0	0	0	0	0	0	0	0	0	0	0	0	0	0		1		1
172	2023-06-15	4	24	3	0		2	5		7	3	165	54.5	50	2	24	3	54.5	2	1	1	1	1	2		1	0	0	0	0	1	0	0	0	0	0	0	0	0	0	0	0	0	0	0		1		0
173	2023-07-03	5	24	1	0		1	5		7	3	150	48	43	2	24	1	48	1	1	1	1	1	5	sister in law	0	0	1	0	0	0	0	0	0	0	0	0	0	0	0	0	0	0	0	0		3		1
174	2023-07-03	7	25	3	0		1	5		7	3	153	43.5	41	2	25	3	43.5	1	1	1	1	1	4		0	0	1	0	0	0	0	0	0	0	0	0	0	0	0	0	0	0	0	0		3		0
175	2023-07-06	4	26	2	0		1	5		7	3	156	47	43	2	26	2	47	3	1	2	1	1	5		1	0	0	0	0	0	0	0	0	0	0	0	0	0	0	0	0	0	0	0		1		0
176	2023-02-13	3	10	0	2		1	5		7	3	150	48	48	2	26	0	55	4	2	4	1	1	5		1	0	0	0	0	0	0	1	0	0	0	0	0	0	0	0	0	0	0	0		1		0
177	2023-02-25	3	25	0	0		1	4		7	3	156	56	53	2	25	0	56	1	1	1	1	1	2		1	0	1	0	1	0	0	0	0	0	0	0	0	0	0	0	0	0	0	0		1		0
178	2023-03-23	1	18	5	2		1	4		7	3	162	57	55	2	26	3	60	4	1	1	1	1	5		1	1	0	0	0	1	0	0	0	0	0	0	0	0	0	0	0	0	0	0		1		0
179	2023-03-23	1	13	6	0		1	5		7	3	154	43	39	2	28	0	50	2	1	3	1	1	4		1	0	0	0	0	0	0	0	0	1	0	0	0	0	0	0	0	0	0	0		1		0
180	2023-03-31	3	12	2	2		1	4		7	1	162	60	57	2	28	0	66	3	1	2	1	1	4		1	0	1	0	0	0	0	0	0	0	0	0	0	0	0	0	0	0	0	0		3		0
181	2023-04-04	3	23	5	1		1	4		7	3	158	48.5	43	2	27	6	51	1	1	1	1	1	4		1	0	0	0	0	0	0	0	0	0	0	0	0	0	0	0	0	0	0	0		1		0
182	2023-02-15	2	27	3	0		1	3		7	3	158	66	62	2	27	3	66	1	1	1	1	1	4		0	0	1	1	0	0	0	0	0	0	0	0	0	0	0	0	0	0	0	0		3		0
183	2023-03-24	1	24	2	0		1	5		7	3	155	62	55	2	24	2	62	1	2	2	1	1	2		1	0	1	0	0	0	0	0	0	0	0	0	0	0	0	0	0	0	0	0		1		0
184	2023-03-26	8	21	4	2		1	5		7	3	157	66	64	2	26	0	70	1	1	1	1	1	#NULL!		1	0	0	0	0	0	0	0	0	0	0	0	0	0	0	0	0	0	0	0		1		0
185	2023-04-03	3	24	6	0		2	2		7	3	158	60	63	2	24	6	60	4	2	2	1	1	3		1	0	1	0	0	0	0	0	0	0	0	0	0	0	0	0	0	0	0	0		1		0
186	2023-04-05	3	26	2	0		1	4		7	3	155	56	45	2	26	2	56	1	1	2	1	1	3		0	0	0	0	0	0	0	1	0	0	0	0	0	0	0	0	0	0	0	0		1		0
187	2023-04-05	8	27	1	0		1	4		7	3	160	58	49	2	27	1	58	1	1	1	1	1	2		1	0	0	0	0	0	0	0	0	0	0	0	0	0	0	0	0	0	0	0		1		0
188	2023-02-19	3	24	1	0		1	4		7	3	158	48	45	2	24	1	48	1	1	1	1	1	5		1	0	0	0	0	0	0	0	0	0	0	0	0	0	0	0	0	0	0	0		1		0
189	2023-02-19	4	16	0	1		1	4		7	3	163	71	70	2	24	0	74	1	1	1	1	1	4		0	0	1	0	0	0	0	0	0	0	0	0	0	0	0	0	0	0	0	0		1		0
190	2023-03-25	1	21	6	1		2	4		7	3	150	53	49	2	25	2	55	4	1	1	1	1	4		1	0	0	0	0	0	0	0	0	0	0	0	0	0	0	0	0	0	0	0		1		0
191	2023-07-15	1	24	6	1		1	5		7	3	151	45	39	2	24	5	45	1	1	2	1	1	5		1	0	0	0	0	0	0	0	0	0	0	0	0	0	0	0	0	0	0	0		1		0
192	2023-07-15	1	24	0	1		1	5		7	3	158	62	58	2	24	0	62	3	1	1	1	1	3		1	0	1	0	0	0	0	0	0	0	0	0	0	0	0	0	0	0	0	0		1		0
193	2023-03-14	4	12	4	2		1	3		7	3	163	62	59	2	25	6	71	3	2	1	1	#NULL!	4		1	0	0	0	0	0	0	1	0	0	0	0	0	0	0	0	0	0	0	0		8		0
194	2023-01-05	2	14	0	0		1	2		7	3	154	41	37	2	25	5	51	4	2	4	1	1	5		0	0	0	0	0	0	0	0	0	0	0	0	0	0	0	0	0	0	0	0		1		1
195	2023-01-05	4	5	5	0		1	5		7	4	150	44	44	2	25	5	51	2	1	1	1	1	2		1	0	1	0	1	0	0	1	0	0	0	0	0	0	0	0	0	0	0	0		1		0
196	2023-01-10	3	12	3	1		1	3		7	3	163	72	75	2	26	4	75.5	1	1	1	1	1	3		1	0	1	0	0	0	0	1	0	0	0	0	0	0	0	0	0	0	0	0		3		0
197	2023-01-06	3	23	5	1		1	5		7	3	150	58	47	2	27	6	60	1	1	1	1	1	5		1	0	1	0	0	0	0	0	0	1	0	0	0	0	0	0	0	0	0	0		3		0
198	2023-01-05	8	16	2	0		1	3		7	3	159	66	65	2	24	2	69	3	1	2	1	1	8		1	0	0	0	0	0	0	0	0	0	0	0	0	0	0	0	0	0	0	0		3		1
199	2023-01-13	1	20	5	0		1	5		7	3	157	62	52	2	24	1	66	2	1	1	1	1	3		1	0	1	0	0	0	0	1	0	0	0	0	0	0	0	0	0	0	0	0		1		0
200	2023-01-13	3	23	0	0		1	3		7	3	152	43	40	2	25	4	44	1	1	1	1	1	4		1	0	1	0	0	0	0	1	0	0	0	0	0	0	0	0	0	0	0	0		3		0
201	2023-01-09	3	21	6	2		1	4		7	3	155	46.5	46.5	2	26	1	50	2	1	2	1	1	6		1	0	1	0	0	1	0	0	0	0	0	0	0	0	0	0	0	0	0	0		1		0
202	2023-01-08	2	8	5	2		1	5		7	3	158	50	49	2	24	5	53.5	3	1	1	1	1	4		1	0	1	1	0	1	1	0	1	0	0	0	0	0	0	0	0	0	0	0		1		0
203	2023-01-08	2	10	2	1		1	5		7	3	153	44.5	43	2	26	6	52	1	1	1	1	1	3		1	0	0	0	0	0	0	1	0	0	0	0	0	0	0	0	0	0	0	0		1		2
204	2023-01-11	3	12	2	1		1	3		7	3	152	56	49	2	24	0	50	1	1	1	1	1	5		0	0	1	0	0	0	0	0	0	0	0	0	0	0	0	0	0	0	0	0		3		0
205	2023-01-11	3	13	1	1		1	4		7	3	160	50	49	2	25	5	56	4	2	1	1	1	5		1	0	0	0	1	0	0	0	0	0	0	0	0	0	0	0	0	0	0	0		1		0
206	2023-01-12	3	22	3	0		1	5		7	3	166	58	52	2	26	2	58	4	2	3	1	1	4		1	0	1	0	0	0	0	1	0	0	0	0	0	0	0	0	0	0	0	0		1		0
207	2023-02-03	2	11	4	0		1	5	quản lý nhà hàng	6	3	148	38	40	2	27	3	44.4	2	1	#NULL!	1	1	5		1	0	1	0	0	0	0	0	0	0	0	0	0	0	0	0	0	0	0	0		1		0
208	2023-06-28	2	25	6	1		1	5	Làm online tại nhà	6	3	160	67	62	2	25	6	67	4	2	3	1	1	5		0	0	0	0	1	0	0	0	0	0	0	0	0	0	0	0	0	0	0	0		5		1
209	2023-01-06	1	8	4	3		1	5	Kinh doanh tu do	6	3	159	55	52	2	28	0	62	1	2	3	1	1	8		1	0	0	0	0	0	0	0	0	0	0	0	0	0	0	0	0	0	0	0		1		0
210	2023-02-07	4	20	5	1		1	5	kinh doanh tu do	6	3	162	59	52	2	26	0	61	2	1	1	1	1	5		1	0	1	1	0	0	0	0	0	0	0	0	0	0	0	0	0	0	0	0		1		0
211	2023-07-24	4	26	2	0		1	5	kinh doanh tại nhà	6	3	155	61.5	53	2	26	2	61.5	2	1	2	1	1	2		1	0	0	0	1	0	0	0	0	0	0	0	0	0	0	0	0	0	0	0		1		0
212	2023-03-26	1	16	1	2		1	5	Kinh doanh	6	3	164	65	59	2	24	1	69	1	2	1	1	1	5		1	0	0	0	0	0	0	0	0	0	0	0	0	0	0	0	0	0	0	0		1		0
213	2023-03-22	2	27	3	0		1	5	kinh doanh	6	2	164	61	49	2	27	3	61	2	1	1	1	1	2		1	0	1	0	0	0	0	1	0	0	0	0	0	0	0	0	0	0	0	0		1		0
214	2023-01-10	1	21	3	4		1	4	kinh doanh	6	3	142	58	51	2	24	2	58	3	2	3	1	2	7	housekeeper	1	0	0	0	0	0	0	0	0	0	0	0	0	0	0	0	0	0	0	0		1		1
215	2023-01-07	1	12	1	1		1	5	kinh doanh	6	3	167	55	54	2	24	0	60	3	1	1	1	1	5		1	0	1	0	1	0	0	0	0	0	0	0	0	0	0	0	0	0	0	0		3		0
216	2023-01-12	4	6	1	2		1	5	kinh doanh	6	3	160	64	64	2	24	0	68	4	1	1	1	1	4		1	0	1	0	0	0	0	0	0	0	0	0	0	0	0	0	0	0	0	0		3		0
217	2023-02-10	3	12	5	2		1	4	cửa hàng làm tóc	6	3	154	45	44	2	25	1	50.8	4	2	4	1	1	5		1	0	1	0	0	1	0	0	1	0	0	0	0	0	0	0	0	0	0	0		1		0
218	2023-01-05	1	17	0	1		1	4	cat toc, goi dau	6	3	149	58	52	2	24	2	62	1	1	1	1	1	5		1	0	1	0	1	0	0	0	0	0	0	0	0	0	0	0	0	0	0	0		1		0
219	2023-02-21	1	25	3	2		1	5		6	3	153	63	53	2	25	3	63	4	2	3	1	2	5	housekeeper	1	0	0	1	0	0	0	0	0	0	0	0	0	0	0	0	0	0	0	0		1		0
220	2023-03-03	6	26	0	1		2	5		6	3	153	54	52	2	26	0	54	2	1	1	1	1	6	Paternal aunt	1	0	0	0	0	0	0	0	0	0	0	0	0	0	0	0	0	0	0	0		1		0
221	2023-03-30	2	27	2	1		1	4		6	3	152	60	57	2	27	2	60	1	1	1	1	1	5		1	0	0	1	0	0	0	0	0	0	0	0	0	0	0	0	0	0	0	0		1		0
222	2023-01-30	3	9	0	2		1	4		6	3	163	51	53	2	26	0	63	1	1	1	1	1	6		0	0	1	0	0	0	0	1	0	0	0	0	0	0	0	0	0	0	0	0		1		1
223	2023-01-30	1	18	4	2		1	5		6	3	164	67	64	2	27	0	74	1	1	1	1	1	4		1	0	1	1	0	0	0	0	0	0	0	0	0	0	0	0	0	0	0	0		1		0
224	2023-01-31	3	27	0	1		1	5		6	3	163	69	65	2	27	0	69	2	2	1	1	1	7		1	0	1	0	1	0	0	0	0	0	0	0	0	0	0	0	0	0	0	0		1		1
225	2023-01-30	1	19	5	1		1	5		6	3	165	74	60	2	24	6	81	4	1	1	1	1	4		1	0	1	0	0	0	0	1	0	0	0	0	0	0	0	0	0	0	0	0		1		0
226	2023-02-01	1	26	4	2		1	5		6	3	170	65	56	2	26	5	65	3	2	2	1	2	4		1	0	1	0	1	0	0	1	0	0	0	0	0	0	0	0	0	0	0	0		1		2
227	2023-01-31	3	10	3	0		1	4		6	3	165	60	58	2	25	0	65.5	2	2	2	1	1	4		1	0	1	0	1	0	0	0	0	0	0	0	0	0	0	0	0	0	0	0		1		0
228	2023-01-30	3	7	5	2		1	5		6	3	152	43	42	2	24	5	48	4	2	1	1	1	4		1	0	1	1	0	0	0	0	0	0	0	0	0	0	0	0	0	0	0	0		1		0
229	2023-02-20	3	10	5	2		1	4		6	3	160	59.5	58	2	24	5	65	1	1	1	1	1	5		1	0	0	0	0	0	0	0	0	0	0	0	0	0	0	0	0	0	0	0		1		0
230	2023-03-15	3	15	2	0		1	4		6	3	154	49	44	2	25	3	54.2	1	1	1	1	1	2		1	0	1	0	0	0	0	1	0	0	0	0	0	0	0	0	0	0	0	0		3		0
231	2023-03-15	2	11	6	1		1	4		6	3	150	58	55	2	27	0	63	3	1	1	1	1	4		1	0	1	0	0	0	0	0	0	0	0	0	0	0	0	0	0	0	0	0		3		0
232	2023-03-21	2	12	3	1		1	5		6	3	150	54	48	2	24	0	56.7	1	1	1	1	1	3		1	0	1	0	0	0	0	1	0	0	0	0	0	0	0	0	0	0	0	0		1		0
233	2023-03-27	1	27	6	2		1	5		6	3	164	69	57	2	27	6	69	1	1	1	1	1	4		1	0	1	0	0	0	1	0	0	0	0	0	0	0	0	0	0	0	0	0		1		0
234	2023-03-28	2	11	4	2		1	4		6	3	152	54	52	2	26	6	58	1	1	1	1	1	4		1	0	0	0	0	0	0	0	0	0	0	0	0	0	0	0	0	0	0	0		1		0
235	2023-03-28	3	11	3	1		1	4		6	3	160	56	54	2	27	0	67	3	1	1	1	1	5		1	0	1	0	0	0	0	1	0	0	0	0	0	0	0	0	0	0	0	0		1		0
236	2023-03-28	3	22	6	1		1	5		6	3	165	74	64	2	26	5	76.7	4	2	1	1	1	#NULL!		1	0	1	0	0	0	0	0	0	0	0	0	0	0	0	0	0	0	0	0		1		0
237	2023-06-06	1	19	2	3		1	5		6	3	155	54	51	2	24	0	57	3	1	3	1	1	7		1	0	1	0	0	0	0	1	0	0	0	0	0	0	0	0	0	0	0	0		1		0
238	2023-06-25	1	21	0	0		1	5		6	3	158	53	49	2	24	4	55.2	1	1	1	1	1	3		1	0	0	0	1	0	0	0	0	0	0	0	0	0	0	0	0	0	0	0		1		0
239	2023-01-17	7	12	3	2		1	5		6	4	156	54	50	2	26	0	58	1	1	1	1	1	5		1	0	0	0	0	0	0	0	0	0	0	0	0	0	0	0	0	0	0	0		1		0
240	2023-01-17	3	20	1	2		1	4		6	3	160	70	75	2	25	5	70	2	1	2	1	1	4		1	0	0	0	0	0	0	0	1	0	0	0	0	0	0	0	0	0	0	0		1		0
241	2023-01-17	1	12	3	1		1	5		6	3	154	43	45	2	24	0	47	2	1	1	1	1	3		1	1	1	0	0	1	0	0	0	0	0	0	0	0	0	0	0	0	0	0		1		0
242	2023-02-03	1	8	3	1		1	5		6	3	158	54	53	2	25	4	58	3	2	3	1	1	7		0	0	0	0	0	0	0	0	0	0	0	0	0	0	0	0	0	0	0	0		1		0
243	2023-02-03	1	25	1	1		1	5		6	3	160	63	51	2	28	0	64	3	2	1	1	1	3		1	0	0	0	0	0	0	0	0	0	0	0	0	0	0	0	0	0	0	0		1		0
244	2023-02-20	1	25	2	0		1	5		6	3	153	52	45	2	25	2	52	2	1	1	1	2	4		1	0	1	0	0	0	0	0	0	0	0	0	0	0	0	0	0	0	0	0		1		0
245	2023-03-02	1	26	6	1		1	3		6	3	160	71	60	2	26	2	71	4	2	1	1	1	3		1	0	0	0	0	0	0	0	0	0	0	0	0	0	0	0	0	0	0	0		3		0
246	2023-03-24	3	28	0	1		1	4		6	3	161	54	51	2	28	0	54	2	1	1	1	1	3		1	0	1	0	0	0	0	0	0	0	0	0	0	0	0	0	0	0	0	0		2		0
247	2023-06-12	1	25	1	1		1	5		6	3	152	50	46	2	25	1	50	1	2	2	1	1	3		1	0	0	0	0	0	0	0	0	0	0	0	0	0	0	0	0	0	0	0		1		0
248	2023-06-24	1	26	0	2		1	5		6	3	167	66	60	2	25	1	65	1	1	1	1	1	3		1	0	1	0	0	0	0	0	0	0	0	0	0	0	0	0	0	0	0	0		1		0
249	2023-07-25	1	27	0	0		1	3		6	3	160	56	48	2	27	0	56	4	1	2	1	2	2		1	0	1	0	0	0	0	0	0	0	0	0	0	0	0	0	0	0	0	0		3		0
250	2023-03-02	1	16	5	0		1	5		6	3	165	58.5	50	2	24	1	55	4	2	4	1	#NULL!	2	boy friend	0	0	1	1	0	0	0	0	0	0	0	0	0	0	0	1	0	0	0	0	boy friend	4		0
251	2023-03-23	5	12	3	1		1	5		6	3	155	46	46	2	28	0	51	2	2	2	1	1	4		1	0	1	0	0	0	0	0	0	0	0	0	0	0	0	0	0	0	0	0		1		0
252	2023-06-15	3	25	1	2		1	5		6	3	157	55.5	49	1	25	1	55.5	4	1	1	1	1	4		1	0	0	0	0	0	0	0	0	0	0	0	0	0	0	0	0	0	0	0		1		1
253	2023-02-02	1	22	3	0		1	4		6	3	165	59	55	2	24	2	61	2	2	3	1	1	2		1	0	0	0	1	0	0	0	1	0	0	0	0	0	0	0	0	0	0	0		1		0
254	2023-02-13	1	14	1	0		1	5		6	3	155	43.5	43	2	27	0	49.3	3	2	3	1	1	2		1	0	1	0	0	0	0	0	0	0	0	0	0	0	0	0	0	0	0	0		1		0
255	2023-02-17	1	20	6	0		1	4		6	3	151	42	40	2	24	2	42	4	2	3	1	1	2		1	0	1	0	0	1	0	1	0	0	0	0	0	0	0	0	0	0	0	0		1		0
256	2023-02-17	3	26	1	2		1	5		6	3	150	50	45	2	26	1	50	4	3	1	1	1	6		1	0	1	0	0	0	0	0	0	0	0	0	0	0	0	0	0	0	0	0		1		0
257	2023-02-22	1	23	0	1		1	5		6	3	157	55	49	2	26	0	56	3	1	1	1	1	5		1	0	1	0	0	0	0	1	0	0	0	0	0	0	0	0	0	0	0	0		1		0
258	2023-02-22	3	11	6	1		1	4		6	3	156	46	47	2	24	0	53	2	1	1	1	1	9		1	0	1	0	0	0	0	0	0	0	0	0	0	0	0	0	0	0	0	0		1		0
259	2023-03-01	3	26	1	1		1	5		6	3	159	63.5	53	2	26	1	63.5	2	1	2	1	2	5		1	0	0	0	0	0	0	1	0	0	0	0	0	0	0	0	0	0	0	0		1		1
260	2023-03-07	2	13	4	1		1	4		6	3	149	43	41	2	27	1	58	4	2	1	1	1	5		1	0	1	0	0	0	0	0	0	0	0	0	0	0	0	0	0	0	0	0		1		0
261	2023-03-07	2	21	0	1		1	4		6	3	150	50	45	2	26	0	54.8	1	1	1	1	1	3		1	0	1	0	0	0	0	0	0	0	0	0	0	0	0	0	0	0	0	0		1		0
262	2023-03-07	3	13	3	0		1	4		6	3	160	60	60	2	27	3	66	3	2	1	1	1	4		1	0	0	0	0	0	0	0	0	0	0	0	0	0	0	0	0	0	0	0		1		0
263	2023-03-13	1	11	6	2		1	5		6	3	160	55	52	2	24	0	60	2	2	2	1	1	2		0	0	1	0	1	0	0	0	0	0	0	0	0	0	0	0	0	0	0	0		3		0
264	2023-03-13	1	9	4	3		1	5		6	3	158	46	46	2	26	0	47	3	2	4	1	1	5		1	0	1	0	0	0	0	0	0	0	0	0	0	0	0	0	0	0	0	0		3		0
265	2023-03-13	3	21	2	1		1	5		6	3	160	60	56	2	24	4	62	2	1	1	1	1	5		1	0	0	0	0	0	0	0	0	0	0	0	0	0	0	0	0	0	0	0		1		0
266	2023-03-16	1	24	1	1		1	4		6	3	160	50	45	2	24	2	50	3	1	2	1	1	3		1	0	1	0	0	0	0	1	0	1	0	0	0	0	0	0	0	0	0	0		1		0
267	2023-03-23	1	14	6	0		1	5		6	3	156	53	51	2	26	2	55	3	1	1	1	1	4		1	0	1	0	0	0	0	0	0	0	0	0	0	0	0	0	0	0	0	0		3		0
268	2023-03-31	3	12	2	0		1	5		6	3	150	52.2	51	2	25	6	57.6	2	1	2	1	1	4		1	0	0	0	0	0	0	0	0	0	0	0	0	0	0	0	0	0	0	0		1		0
269	2023-04-04	1	15	0	2		1	5		6	3	160	61.2	59	2	25	6	66.5	4	2	3	1	1	4		0	0	0	0	1	0	0	1	0	0	0	0	0	0	0	0	0	0	0	0		5		0
270	2023-07-19	1	24	3	1		1	5		6	3	157	50.5	45	2	24	3	50.5	3	1	1	1	1	3		1	0	1	0	0	0	0	0	0	0	0	0	0	0	0	0	0	0	0	0		1		0
271	2023-02-14	3	24	0	3		1	4		6	4	161	70.2	65.5	2	24	0	70.2	4	2	1	1	1	8	housekeeper	1	0	1	0	0	0	0	0	0	0	0	0	0	0	0	0	0	0	0	0		3		0
272	2023-02-15	3	18	5	0		1	3		6	3	158	48	47	2	24	5	55	3	1	2	1	1	7	Paternal grandfather-in-law	1	0	1	0	0	0	0	0	0	0	0	0	0	0	0	0	0	0	0	0		1		0
273	2023-02-09	1	26	1	2		1	5		6	3	158	54	43	2	26	2	54	1	2	4	1	1	4		1	0	0	0	0	0	0	0	0	0	0	0	0	0	0	0	0	0	0	0		3		0
274	2023-03-17	4	16	2	0		1	5		6	3	157	48	44	2	24	3	55	1	1	1	1	1	4		1	0	0	0	0	0	0	0	0	0	0	0	0	0	0	0	0	0	0	0		1		0
275	2023-03-25	1	8	0	1		1	5		6	3	155	47	47	2	26	0	51	1	1	1	1	1	6		0	0	0	0	0	0	0	1	0	0	0	0	0	0	0	0	0	0	0	0		8		0
276	2023-03-25	2	9	6	2		1	5		6	3	160	55	55	2	26	0	58	3	1	2	1	1	6		1	0	0	0	0	0	0	0	0	0	0	0	0	0	0	0	0	0	0	0		1		0
277	2023-03-27	3	9	6	2		1	4		6	3	160	58	56	2	26	0	60	1	1	2	1	1	4		1	0	0	0	0	0	0	1	0	0	0	0	0	0	0	0	0	0	0	0		1		0
278	2023-07-01	1	24	2	2		1	5		6	3	157	64	54	2	24	2	64	1	2	4	1	1	4		1	0	0	0	0	0	0	0	0	0	0	0	0	0	0	0	0	0	0	0		1		0
279	2023-04-06	2	27	0	1		1	5		6	3	156	56	49	2	27	0	56	3	1	1	1	1	4		1	0	1	0	0	0	0	1	0	0	0	0	0	0	0	0	0	0	0	0		1		0
280	2023-02-28	1	14	4	0		1	5		6	3	162	62	60	2	25	3	68	3	1	2	1	1	3		1	0	1	0	0	0	0	1	0	0	0	0	0	0	0	0	0	0	0	0		3		0
281	2023-03-06	1	24	0	0		1	5		6	3	158	55	48	2	25	0	56	2	1	2	1	1	6		1	0	1	1	0	1	1	0	0	0	0	0	0	0	0	0	0	0	0	0		1		0
282	2023-03-09	1	24	6	0		1	4		6	3	156	46	40	2	25	0	46	2	1	1	1	1	2		1	0	1	1	0	0	0	0	1	0	0	0	0	0	0	0	0	0	0	0		1		0
283	2023-01-04	6	8	5	2		1	5		6	3	162	60	58	2	25	3	61	2	1	1	1	1	4		1	0	1	0	0	0	0	1	0	0	0	0	0	0	0	0	0	0	0	0		1		0
284	2023-01-05	3	20	0	1		1	4		6	3	156	44	41	1	24	4	45	4	2	3	1	1	6		1	0	0	0	0	0	0	0	0	0	0	0	0	0	0	0	0	0	0	0		1		0
285	2023-01-11	1	22	3	0		1	4		6	3	168	49	46	2	26	6	53	1	2	1	1	1	5		1	0	0	0	0	0	0	0	0	0	0	0	0	0	0	0	0	0	0	0		1		0
286	2023-01-11	1	20	5	1		1	4		6	3	155	52	50	2	25	2	55	1	2	1	1	1	3		0	0	1	0	0	0	0	0	0	0	0	0	0	0	0	0	0	0	0	0		3		0
287	2023-01-11	1	8	6	1		1	4		6	3	154	61.6	62	2	26	4	65	1	1	1	1	1	3		1	0	0	0	0	0	0	0	0	0	0	0	0	0	0	0	0	0	0	0		1		0
288	2023-01-13	3	12	4	1		1	5		6	3	152	48	48	2	26	2	54.3	1	1	1	1	1	3		1	0	1	1	0	1	0	1	0	0	0	0	0	0	0	0	0	0	0	0		3		0
289	2023-01-04	1	19	1	1		1	5		6	3	168	59	55	2	24	1	61	1	1	1	1	1	6		1	0	1	0	0	0	0	0	0	0	0	0	0	0	0	0	0	0	0	0		1		1
290	2023-01-09	3	21	3	1		1	5		6	3	158	56	53	2	25	0	58	3	1	1	1	1	7		1	0	0	0	0	0	0	0	0	0	0	0	0	0	0	0	0	0	0	0		1		0
291	2023-01-09	1	21	4	0		1	5		6	3	160	54	49	2	26	4	57	1	1	1	1	2	5		0	0	1	0	0	0	0	0	0	0	0	0	0	0	0	0	0	0	0	0		3		1
292	2023-01-04	3	5	0	1		1	4		6	3	148	45	43	2	25	0	51	4	2	4	1	1	3		1	0	1	0	0	0	0	0	0	0	0	0	0	0	0	0	0	0	0	0		3		0
293	2023-01-12	3	10	3	1		1	4		6	3	157	41	40	1	24	2	47	3	1	2	1	1	3		1	0	1	1	0	1	1	0	0	0	0	0	0	0	0	0	0	0	0	0		3		0
294	2023-01-12	1	16	3	0		1	4		6	3	156	70	66	2	24	2	72	2	2	1	1	1	2		1	0	1	0	0	0	0	0	0	0	0	0	0	0	0	0	0	0	0	0		3		0
295	2023-01-12	3	22	5	1		1	5		6	3	170	64	59	2	26	2	67	2	1	1	1	1	6		1	0	0	0	0	0	0	1	0	0	0	0	0	0	0	0	0	0	0	0		1		0
296	2023-01-12	2	10	5	1		1	5		6	3	150	45	43	2	26	3	48	2	1	2	1	1	3		1	0	0	0	0	0	0	0	0	0	0	0	0	0	0	0	0	0	0	0		1		0
297	2023-03-02	3	9	5	0		1	5	văn phòng công ty ngũ kim	5	3	155	48	46	2	25	0	55	3	1	2	1	1	3		1	0	1	0	0	1	0	0	0	0	0	0	0	0	0	0	0	0	0	0		1		0
298	2023-02-06	4	12	6	0		1	4	thu ngân	5	3	153	44	46	2	27	0	47.1	2	1	2	2	1	4		1	0	1	0	0	1	0	0	0	0	0	0	0	0	0	0	0	0	0	0		1		0
299	2023-02-28	1	19	5	2		1	5	Quy tin dung	5	3	155	57	55	2	26	2	63.4	3	1	1	1	2	6		1	0	0	0	0	0	0	0	0	0	0	0	0	0	0	1	0	0	0	0	friend	1		1
300	2023-03-14	3	19	2	0		1	5	PK da lieu	5	3	160	54.5	48	2	24	0	55	2	2	2	1	1	5		1	0	1	0	0	0	0	0	0	0	0	0	0	0	0	0	0	0	0	0		1		0
301	2023-03-14	1	16	2	1		1	5	phong vien	5	3	162	71	65	2	24	0	73.5	4	2	1	1	1	3		1	0	0	0	0	0	0	0	0	0	0	0	0	0	0	0	0	0	0	0		1		0
302	2023-04-07	3	26	2	1		1	5	NV van phong	5	3	156	52	45	2	26	2	52	4	2	1	1	1	3		1	0	1	0	0	0	0	0	0	0	0	0	0	0	0	0	0	0	0	0		1		0
303	2023-02-28	1	13	2	1		1	5	NV van phong	5	3	154	54	50	1	25	0	61	3	2	3	1	1	3		1	0	0	0	1	0	0	1	0	0	0	0	0	0	0	0	0	0	0	0		1		0
304	2023-02-28	6	24	1	0		1	4	NV van phong	5	3	147	40	37	2	24	1	40	4	2	1	1	1	5		1	0	1	1	1	0	0	0	0	0	0	0	0	0	0	0	0	0	0	0		3		0
305	2023-02-07	3	15	6	0		1	5	NV van phong	5	3	158	67	60	2	25	1	72	1	1	2	2	1	4		1	0	0	0	1	0	0	0	0	0	0	0	0	0	0	0	0	0	0	0		1		1
306	2023-04-05	6	25	2	1		2	5	NV van phong	5	3	159	53	54	2	25	2	54	1	1	1	1	1	4		0	1	1	1	0	0	0	0	0	0	0	0	0	0	0	0	0	0	0	0		4		0
307	2023-02-19	5	26	1	1		2	5	NV van phong	5	3	150	49	43	2	26	2	49	1	2	2	1	1	5		1	0	0	0	0	0	0	0	0	0	0	0	0	0	0	0	0	0	0	0		1		0
308	2023-03-05	3	22	2	0		1	5	NV van phong	5	3	158	69	58	2	26	3	7	3	2	1	1	1	2		1	0	1	0	0	0	0	1	0	0	0	0	0	0	0	0	0	0	0	0		1		0
309	2023-03-05	1	17	0	0		1	5	NV van phong	5	3	158	48	46	2	25	0	58	2	1	1	1	1	6		1	0	1	0	0	0	0	0	1	0	0	0	0	0	0	0	0	0	0	0		1		1
310	2023-06-04	4	27	0	1		1	5	NV van phong	5	3	158	59	50	2	27	0	59	2	1	1	1	1	4		1	0	1	0	0	0	0	1	0	0	0	0	0	0	0	0	0	0	0	0		3		0
311	2023-02-14	3	18	0	0		1	5	NV van phong	5	3	157	53.5	50	2	24	2	58.2	3	2	2	1	2	5	husband's uncle	1	0	1	1	0	1	1	0	0	0	0	0	0	0	0	0	0	0	0	0		1		0
312	2023-02-26	1	19	3	0		1	5	NV van phong	5	3	166	80	70	2	28	0	82	4	2	1	1	1	2		1	0	1	0	0	0	0	1	0	0	0	0	0	0	0	0	0	0	0	0		3		0
313	2023-02-28	1	24	5	1		1	5	NV van phong	5	3	162	60	56	2	24	5	60	3	2	1	1	2	3		0	0	0	0	0	0	0	0	0	0	0	0	0	0	0	1	0	0	0	0	Colleagues	16	Colleagues	1
314	2023-02-28	1	8	2	1		1	5	NV van phong	5	3	150	52	49	2	25	4	64	3	1	1	1	1	3		1	0	1	1	0	0	0	0	0	0	0	0	0	0	0	0	0	0	0	0		1		0
315	2023-02-28	1	12	3	1		1	5	NV van phong	5	3	153	52	50	2	24	2	52	4	2	2	1	1	3		1	0	1	0	0	0	0	0	0	0	0	0	0	0	0	0	0	0	0	0		3		0
316	2023-03-23	1	24	2	3		1	5	NV van phong	5	3	154	58	56	2	24	2	57	2	1	2	1	1	5		1	0	0	0	0	0	0	0	0	0	0	0	0	0	0	0	0	0	0	0		3		0
317	2023-04-05	1	10	2	0		1	5	NV van phong	5	3	157	51	50	2	24	1	54	2	1	3	1	1	2		1	0	0	0	0	0	0	0	0	0	0	0	0	0	0	1	0	0	0	0	-999	1		0
318	2023-04-07	1	28	0	2		1	5	NV ngan hang	5	3	166	75	67	2	28	0	75	3	1	1	1	1	4		1	0	1	0	0	0	0	1	0	0	0	0	0	0	0	0	0	0	0	0		1		0
319	2023-03-14	4	10	1	0		1	5	NV ngan hang	5	3	160	65	62	2	25	2	75	3	2	2	1	1	4		1	0	0	0	0	0	0	1	0	0	0	0	0	0	0	0	0	0	0	0		1		0
320	2023-03-14	4	15	0	0		2	5	NV ban hang	5	3	152	43	41	2	26	2	46	2	1	1	1	1	3		1	0	1	1	0	0	0	0	0	0	0	0	0	0	0	0	0	0	0	0		1		0
321	2023-03-15	4	9	3	1		1	5	Nhân viên y tế PK Kim Ngân	5	3	163	55	55	2	26	3	62	1	1	1	1	1	5		1	0	1	0	0	0	0	0	0	1	0	0	0	0	0	0	0	0	0	0		1		0
322	2023-03-20	1	22	2	0		1	5	nhân viên VP	5	3	160	57	52	2	24	5	59	3	2	1	1	1	4		1	0	1	0	1	0	0	0	0	0	0	0	0	0	0	0	0	0	0	0		1		0
323	2023-03-30	3	24	0	0		1	5	Nhân viên văn phòng	5	3	160	57	53	2	24	0	57	4	2	1	1	1	4		1	0	1	0	1	1	0	1	0	0	0	0	0	0	0	0	0	0	0	0		1		0
324	2023-04-28	1	24	1	0		2	5	Nhân viên văn phòng	5	3	156	56.5	50	2	24	1	56.5	2	2	2	2	1	2	friend	1	0	1	0	1	0	0	1	0	0	0	0	0	0	0	0	0	0	0	0		1		0
325	2023-01-31	1	27	2	1		1	5	Nhân viên văn phòng	5	3	158	54.4	49	2	27	2	54.4	1	1	1	1	2	3		1	0	1	0	1	0	0	0	0	0	0	0	0	0	0	0	0	0	0	0		3		1
326	2023-02-21	1	25	3	1		1	5	Nhân viên văn phòng	5	3	168	63	53	2	26	1	60	3	1	2	1	1	3		1	0	1	0	1	0	0	1	0	0	0	0	0	0	0	0	0	0	0	0		1		0
327	2023-03-03	1	17	6	1		1	5	Nhân viên văn phòng	5	4	156	46	45	2	25	5	49.6	2	1	2	2	2	3		1	0	1	0	1	0	0	0	0	0	0	0	0	0	0	0	0	0	0	0		1		0
328	2023-03-13	1	12	0	0		6	5	Nhân viên văn phòng	5	3	160	50	52	2	26	0	56.5	1	1	3	1	1	2		1	0	1	0	0	0	0	1	0	0	0	0	0	0	0	0	0	0	0	0		3		0
329	2023-03-18	3	12	5	0		1	5	nhân viên văn phòng	5	3	153	50	47	2	24	1	54	1	1	2	1	1	4		1	0	1	0	0	0	0	0	0	0	0	0	0	0	0	0	0	0	0	0		1		0
330	2023-04-01	3	26	1	0		1	5	nhân viên văn phòng	5	3	158	61	54	2	26	1	61	2	1	2	1	1	4		1	0	1	0	1	0	0	0	0	0	0	0	0	0	0	0	0	0	0	0		3		1
331	2023-06-26	8	26	1	0		1	5	nhân viên văn phòng	5	3	158	62	53	2	26	1	62	2	1	2	1	1	4		1	0	1	0	0	0	0	0	0	0	0	0	0	0	0	0	0	0	0	0		1		0
332	2023-02-02	2	11	4	0		1	5	nhân viên văn phòng	5	3	158	42	39	2	24	2	50	2	1	1	1	1	4		1	0	0	0	0	0	0	0	0	0	0	0	0	0	0	0	0	0	0	0		1		0
333	2023-01-07	3	24	0	1		1	5	nhân viên văn phòng	5	3	160	52	50	2	25	0	52	3	2	1	2	1	6		1	0	0	0	0	0	0	0	0	0	0	0	0	0	0	0	0	0	0	0		1		1
334	2023-01-14	2	7	3	0		1	5	nhân viên văn phòng	5	3	160	50	47	2	27	0	56	4	1	1	1	1	3		1	0	1	0	0	0	0	0	0	0	0	0	0	0	0	0	0	0	0	0		1		0
335	2023-01-15	4	18	0	2		1	5	nhân viên văn phòng	5	3	149	60	57	2	25	0	63	3	2	2	1	1	4		1	0	1	0	0	0	0	0	0	0	0	0	0	0	0	0	0	0	0	0		1		0
336	2023-01-15	1	9	0	0		1	5	nhân viên văn phòng	5	3	167	55	52	2	24	0	68	1	1	1	1	1	7		1	0	1	0	0	0	0	0	0	0	0	0	0	0	0	0	0	0	0	0		1		0
337	2023-01-15	3	9	5	0		1	5	nhân viên văn phòng	5	3	157	57	56	2	24	0	63	1	1	2	1	1	4		1	0	0	0	0	0	0	0	0	0	0	0	0	0	0	0	0	0	0	0		1		0
338	2023-01-15	3	10	3	0		3	5	nhân viên văn phòng	5	3	154	44	43	2	27	6	59	2	1	1	1	1	2		1	0	1	0	0	0	0	0	0	0	0	0	0	0	0	0	0	0	0	0		1		0
339	2023-01-13	3	20	5	1		1	5	nhân viên văn phòng	5	3	165	62	58	2	24	0	65	1	1	1	1	1	4		1	0	0	0	0	0	0	0	0	0	0	0	0	0	0	0	0	0	0	0		1		0
340	2023-03-18	3	26	3	0		1	5	nhân viên ngân hàng	5	3	155	54	46	2	26	3	54	4	2	3	1	1	6		1	0	0	0	1	0	0	1	0	1	0	0	0	0	0	0	0	0	0	0		1		0
341	2023-06-24	2	25	0	0		1	5	nhân viên ngân hàng	5	3	169	55	49	2	25	0	55	3	1	2	1	1	2		1	0	1	0	0	0	0	0	0	0	0	0	0	0	0	0	0	0	0	0		1		0
342	2023-06-17	1	26	5	0		1	5	nhân viên ngân hàng	5	3	158	58	51	2	26	5	58	4	2	3	1	1	4		1	0	1	0	0	0	0	0	0	0	0	0	0	0	0	0	0	0	0	0		1		0
343	2023-07-22	1	24	4	2		1	5	nhân viên kinh doanh	5	3	156	51	44	2	24	4	51	4	1	3	2	1	4		1	0	1	0	0	0	0	0	0	1	0	0	0	0	0	0	0	0	0	0		1		0
344	2023-01-17	4	24	1	0		1	4	nhân viên hợp đồng	5	3	167	56	50	2	24	1	56	4	3	1	1	1	3		1	0	0	0	0	0	0	0	0	0	0	0	0	0	0	0	0	0	0	0		1		0
345	2023-04-16	3	27	2	0		1	5	nhân viên công ty dược	5	3	155	57	50	2	27	2	57	2	1	1	1	1	5		1	0	1	0	0	0	0	0	0	0	0	0	0	0	0	0	0	0	0	0		1		0
346	2023-03-20	1	18	1	0		1	5	nhan vien	5	3	150	65	59	2	24	6	69	1	1	1	1	1	5		1	0	1	0	0	1	0	0	0	0	0	0	0	0	0	0	0	0	0	0		1		0
347	2023-01-08	1	20	2	1		1	5	nhan vien	5	3	166	64	60	2	25	0	69	3	2	3	1	1	5		1	0	0	0	0	0	0	0	0	0	0	0	0	0	0	0	0	0	0	0		1		0
348	2023-03-31	4	16	3	1		1	5	ke toan VP	5	3	158	49	48	2	26	2	60	4	2	1	1	1	3		1	0	1	0	0	0	0	1	0	0	0	0	0	0	0	0	0	0	0	0		1		0
349	2023-03-14	1	25	3	2		1	5	ke toan sieu thi	5	3	155	67	52	2	28	0	65	3	1	1	1	1	5		0	0	0	0	0	0	0	0	0	0	0	0	0	0	0	0	1	0	0	0		17		0
350	2023-02-05	4	10	3	1		1	5	ke toan doanh nghiep	5	3	156	50	47	1	25	6	51	1	2	1	2	2	5	uncle	1	0	1	0	0	0	0	0	0	0	0	0	0	0	0	0	0	0	0	0		1		0
351	2023-01-06	3	26	3	1		1	5	ke toan doanh nghiep	5	3	158	67	59	2	27	6	68	2	1	2	1	1	4		1	0	1	0	0	0	0	0	0	0	0	0	0	0	0	0	0	0	0	0		1		1
352	2023-04-02	3	12	3	0		1	5	Kế toán doanh nghiệp	5	3	158	50	48	2	26	3	57	4	2	3	1	1	5		1	0	0	0	0	0	0	1	0	0	0	0	0	0	0	0	0	0	0	0		1		0
353	2023-04-04	2	11	1	1		1	5	Kế toán doanh nghiệp	5	3	155	62	60	2	25	0	72.3	3	2	2	1	1	4		0	0	0	0	0	0	0	1	0	0	0	0	0	0	0	0	0	0	0	0		8		0
354	2023-04-04	4	26	3	1		1	5	Kế toán doanh nghiệp	5	3	160	70	60	2	26	3	70	3	1	2	1	1	3		1	0	1	0	0	0	0	0	0	0	0	0	0	0	0	0	0	0	0	0		1		0
355	2023-07-02	1	26	3	0		1	5	Kế toán doanh nghiệp	5	3	156	58	48	2	26	3	58	3	1	2	1	1	4		1	0	0	0	0	0	0	0	0	0	0	0	0	0	0	0	0	0	0	0		1		0
356	2023-02-13	1	27	0	2		1	5	Kế toán doanh nghiệp	5	3	163	73.5	68	2	27	0	73.5	1	1	1	1	1	4		0	0	0	0	1	0	0	0	0	0	0	0	0	0	0	0	0	0	0	0		5		0
357	2023-03-23	4	27	4	1		1	5	Kế toán doanh nghiệp	5	3	160	65	62	2	27	4	65	3	2	2	1	1	5		1	0	1	0	0	0	0	0	0	0	0	0	0	0	0	0	0	0	0	0		1		0
358	2023-04-04	1	10	0	1		1	5	kế toán doanh nghiệp	5	3	165	57	50	2	24	0	65	3	1	1	1	1	6	housekeeper	1	1	1	0	0	1	0	0	0	0	0	0	0	0	0	0	0	0	0	0		1		0
359	2023-02-25	1	20	4	1		1	5	kế toán công ty xăng dầu	5	3	160	52	49	2	24	5	54	3	2	3	1	2	3		1	0	1	0	0	0	0	0	0	0	0	0	0	0	0	0	0	0	0	0		3		0
360	2023-03-05	3	12	2	2		1	5	ke toan cong ty	5	3	165	62	60	2	26	3	66	3	2	1	1	1	7	husband's uncle	1	0	1	0	0	0	0	0	0	0	0	0	0	0	0	0	0	0	0	0		1		0
361	2023-03-28	1	9	1	1		1	5	ke toan	5	3	150	45	43	2	26	1	50	3	1	1	1	1	3		1	0	1	0	0	0	0	0	0	0	0	0	0	0	0	0	0	0	0	0		3		0
362	2023-03-09	1	10	0	1		1	5	ke toan	5	3	157	52	52	2	24	6	55	3	2	2	1	2	3		1	0	1	1	0	0	0	0	0	0	0	0	0	0	0	0	0	0	0	0		1		0
363	2023-03-17	1	9	0	2		2	5	ke toan	5	3	156	67	65	2	25	2	72.8	4	1	1	1	1	4		1	0	1	0	0	0	0	0	0	0	0	0	0	0	0	0	0	0	0	0		1		1
364	2023-02-26	1	20	2	0		1	5	ke toan	5	3	153	45	45	2	24	3	47	3	1	1	1	1	2		1	0	1	0	0	1	0	1	0	0	0	0	0	0	0	0	0	0	0	0		1		0
365	2023-03-06	1	15	6	2		1	5	ke toan	5	3	155	55	54	2	25	2	57	4	1	1	1	1	4		1	0	1	0	1	0	0	1	0	0	0	0	0	0	0	0	0	0	0	0		1		0
366	2023-05-22	3	24	3	1		1	5	Kế toán	5	3	155	49	46	1	24	3	49	1	1	2	1	1	4		1	1	0	0	0	0	0	1	0	0	0	0	0	0	0	0	0	0	0	0		1		0
367	2023-01-31	1	11	0	1		1	5	Kế toán	5	3	158	60	60	2	24	3	63	1	1	1	1	1	4		1	0	1	0	1	0	0	1	0	0	0	0	0	0	0	0	0	0	0	0		3		0
368	2023-06-03	3	24	3	0		1	5	Kế toán	5	3	152	58	46	2	24	3	58	2	1	2	1	1	4		1	0	1	1	0	0	0	0	0	0	0	0	0	0	0	0	0	0	0	0		1		0
369	2023-06-10	1	26	0	1		1	5	Kế toán	5	3	155	53	48	2	26	0	53	3	1	1	1	1	5		1	0	1	0	0	0	0	0	0	0	0	0	0	0	0	0	0	0	0	0		3		0
370	2023-01-18	1	27	5	0		1	5	kế toán	5	3	161	53	43	2	27	5	53	4	1	1	1	1	5		1	0	1	0	0	0	0	0	0	0	0	0	0	0	0	0	0	0	0	0		1		0
371	2023-07-25	3	24	0	1		1	5	kế toán	5	3	156	65	63	2	24	0	65	1	1	1	1	1	4		1	0	1	1	0	0	0	0	0	0	0	0	0	0	0	0	0	0	0	0		1		0
372	2023-04-18	1	17	3	0		1	5	Hợp đồng lao động	5	3	155	45	48	2	26	0	50	3	2	3	1	1	2		1	0	0	0	0	0	0	0	0	0	0	0	0	0	0	0	0	0	0	0		1		0
373	2023-04-02	2	12	0	1		1	5	Giao vien	5	3	160	43	41	2	25	0	48	1	1	1	1	1	3		1	0	1	0	0	0	0	0	0	0	0	0	0	0	0	0	0	0	0	0		1		0
374	2023-02-19	2	25	2	1		1	4	giao vien	5	3	152	60	54	2	25	2	60	1	1	1	1	1	5		1	0	1	0	0	0	0	1	0	0	0	0	0	0	0	0	0	0	0	0		3		0
375	2023-03-06	4	24	0	0		1	5	giao vien	5	3	152	44	43	2	24	2	44.5	2	2	2	1	1	3		1	0	0	0	0	1	0	0	0	0	0	0	0	0	0	0	0	0	0	0		1		0
376	2023-04-07	6	19	5	0		1	5	giao vien	5	3	159	62	54	2	24	5	63	2	1	2	1	1	4		1	0	0	0	0	0	0	0	0	0	0	0	0	0	0	0	0	0	0	0		1		0
377	2023-03-05	3	21	2	1		2	5	giao vien	5	3	150	56	53	2	26	3	60	1	1	1	1	1	4		0	0	0	0	1	1	0	1	0	0	0	0	0	0	0	0	0	0	0	0		8		0
378	2023-03-05	1	12	3	1		1	5	giao vien	5	3	160	49	47	2	25	3	52	2	2	1	1	1	3		1	0	1	0	0	0	0	1	0	0	0	0	0	0	0	0	0	0	0	0		3		0
379	2023-03-20	1	12	0	1		1	5	giao vien	5	3	162	55	52	2	27	1	60	4	1	1	2	2	3		1	0	0	0	1	0	0	0	0	0	0	0	0	0	0	0	0	0	0	0		1		0
380	2023-04-02	3	10	2	1		1	5	giao vien	5	3	155	44	44	2	24	2	47.5	1	1	1	1	1	4		1	0	1	0	0	0	0	0	0	0	0	0	0	0	0	0	0	0	0	0		1		0
381	2023-04-05	1	12	1	0		1	5	giao vien	5	3	153	49	48	2	27	3	54	1	1	1	1	1	4		1	0	0	0	0	0	0	0	0	0	0	0	0	0	0	0	0	0	0	0		1		0
382	2023-06-01	3	24	0	0		1	5	giao vien	5	3	161	53.5	53	2	24	0	53.5	2	1	1	1	1	2		1	0	1	0	1	0	0	0	0	0	0	0	0	0	0	0	0	0	0	0		1		0
383	2023-07-15	1	25	3	0		1	5	giao vien	5	3	152	45.5	46	2	25	3	48.5	1	2	3	1	1	2		1	0	0	0	0	0	0	0	0	0	0	0	0	0	0	0	0	0	0	0		1		0
384	2023-01-15	2	20	0	0		1	5	giáo viên	5	3	162	66	59	2	25	5	71.3	1	1	1	1	1	4		1	0	1	0	0	0	0	0	0	0	0	0	0	0	0	0	0	0	0	0		1		0
385	2023-01-15	3	16	0	2		1	5	giáo viên	5	3	156	54	52	2	24	2	54.1	2	1	1	1	1	5		0	0	1	0	0	0	0	0	0	0	0	0	0	0	0	0	0	0	0	0		3		1
386	2023-03-06	2	10	1	1		1	5	duoc sy	5	3	158	45	43	2	27	5	47	3	1	3	1	1	5		1	0	1	0	0	0	0	0	0	0	0	0	0	0	0	0	0	0	0	0		1		0
387	2023-03-19	1	10	5	1		1	5	duoc sy	5	3	155	45	42	2	26	0	54	1	1	1	1	1	4		1	1	0	0	0	0	0	0	0	0	0	0	0	0	0	0	0	0	0	0		1		2
388	2023-01-19	4	25	6	1		1	5	dược sỹ	5	3	158	55	48	2	25	6	55	2	1	1	1	1	2		1	0	0	0	0	0	0	0	0	0	0	0	0	0	0	0	0	0	0	0		8		0
389	2023-03-02	1	12	2	1		1	5	dược sỹ	5	3	150	45	43	2	25	6	54	1	1	1	1	1	3		1	0	1	0	0	0	0	0	0	0	0	0	0	0	0	0	0	0	0	0		1		0
390	2023-02-14	2	26	1	0		1	5	duoc si	5	3	152	57	45	2	26	1	57	1	1	1	1	1	2		1	0	1	1	1	0	0	0	0	0	0	0	0	0	0	0	0	0	0	0		1		0
391	2023-03-09	1	13	0	1		2	6	can bo van phong	5	3	160	63	59	2	26	0	71	4	2	1	1	1	4		1	0	1	0	1	0	0	0	1	0	0	0	0	0	0	0	0	0	0	0		3		1
392	2023-04-05	4	10	3	0		1	5	can bo PK Kim Ngan	5	3	150	49	49	2	24	3	53	3	1	1	1	1	8		1	0	1	0	1	0	0	1	0	0	0	0	0	0	0	0	0	0	0	0		1		0
393	2023-02-07	4	22	2	0		1	5	ban duoc	5	3	155	47	41	2	24	0	46	2	1	1	1	1	4		1	0	1	0	0	0	0	0	1	0	0	0	0	0	0	0	0	0	0	0		3		0
394	2023-01-15	1	12	3	1		1	5	bác sỹ thú y	5	3	153	45	47	2	25	3	53	1	1	1	1	1	3		1	0	1	0	0	0	0	0	0	0	0	0	0	0	0	0	0	0	0	0		1		0
395	2023-02-06	1	15	1	1		1	5		5	3	157	54	50	2	24	3	62	4	2	1	1	1	3		1	0	1	0	0	0	0	1	0	0	0	0	0	0	0	0	0	0	0	0		1		0
396	2023-02-06	2	18	0	1		1	5		5	3	145	49.5	44	2	26	0	56	1	1	1	1	1	3		1	0	1	0	1	0	0	0	0	0	0	0	0	0	0	0	0	0	0	0		1		0
397	2023-02-10	1	14	0	0		1	5		5	3	155	46	45	2	24	0	53	3	1	1	1	1	4		1	0	1	0	1	0	0	0	0	0	0	0	0	0	0	0	0	0	0	0		1		0
398	2023-02-21	1	24	0	1		1	5		5	3	158	60	56	1	24	0	60	2	2	3	1	1	4		1	0	1	0	0	0	0	0	0	0	0	0	0	0	0	0	0	0	0	0		3		2
399	2023-02-21	1	22	0	0		1	5		5	3	159	48	44	2	25	5	51	3	2	3	1	1	2		1	0	0	0	1	0	0	0	0	0	0	0	0	0	0	0	0	0	0	0		1		0
400	2023-03-04	3	26	1	3		1	5		5	3	156	51	45	2	26	1	51	1	1	1	1	1	6		1	0	1	0	0	0	0	0	0	0	0	0	0	0	0	0	0	0	0	0		1		0
401	2023-03-04	4	24	6	1		1	5		5	3	157	58	51	2	24	6	58	2	1	1	1	1	5		1	0	0	0	0	0	0	0	0	0	0	0	0	0	0	0	0	0	0	0		1		0
402	2023-03-15	4	17	5	2		1	5		5	3	158	54	50	2	25	0	59	1	1	1	1	1	7		1	0	1	0	0	0	0	0	0	0	0	0	0	0	0	0	0	0	0	0		1		1
403	2023-03-21	4	25	3	2		1	5		5	3	150	67	54	2	25	3	67	1	1	1	1	1	5		1	0	1	1	0	0	0	0	0	0	0	0	0	0	0	0	0	0	0	0		3		0
404	2023-03-21	1	13	3	2		1	5		5	3	155	55	53	1	27	2	62	2	1	1	1	1	4		1	0	1	0	0	0	0	0	0	0	0	0	0	0	0	0	0	0	0	0		1		0
405	2023-02-01	1	27	2	1		1	5		5	3	153	55	47	2	27	3	55	3	2	3	1	1	3		1	0	0	0	0	0	0	0	0	0	0	0	0	0	0	0	0	0	0	0		1		0
406	2023-02-01	1	16	2	0		1	5		5	3	157	61	61	2	25	0	66	2	2	2	1	1	2		1	0	1	0	1	0	0	0	0	0	0	0	0	0	0	0	0	0	0	0		1		1
407	2023-03-28	1	9	6	1		1	5		5	3	153	38	45	2	24	2	43	3	2	2	1	1	2		0	0	1	0	1	0	0	0	0	0	0	0	0	0	0	0	0	0	0	0		3		1
408	2023-06-06	4	20	0	2		2	5		5	3	158	65	60	2	24	4	68	2	1	1	1	1	5		1	0	0	0	0	0	0	0	0	0	0	0	0	0	0	0	0	0	0	0		1		0
409	2023-07-05	1	20	0	0		2	5		5	3	155	44	42	2	24	1	45	3	1	1	1	1	4		1	0	1	0	0	0	0	0	0	0	0	0	0	0	0	0	0	0	0	0		3		0
410	2023-01-16	3	27	3	1		1	5		5	3	156	59	47	2	27	5	60	4	2	4	2	1	4		1	0	0	0	0	0	0	0	0	0	0	0	0	0	0	0	0	0	0	0		1		0
411	2023-01-30	1	11	2	1		1	5		5	3	165	45	48	2	25	1	49	3	2	2	1	1	6		1	0	1	1	1	0	0	1	0	0	0	0	0	0	0	0	0	0	0	0		1		0
412	2023-01-30	4	17	0	1		1	5		5	3	158	54	52	1	24	3	60	3	2	3	2	1	4		1	0	1	0	0	0	0	0	0	0	0	0	0	0	0	0	0	0	0	0		1		0
413	2023-02-01	2	24	4	2		1	6		5	3	164	60.6	53	2	24	4	60.6	2	1	2	1	1	7		1	0	1	0	1	0	0	0	0	0	0	0	0	0	0	0	0	0	0	0		1		0
414	2023-01-31	1	11	2	0		1	5		5	3	155	57	53	2	26	0	65	1	2	2	1	1	4		1	0	0	0	1	0	0	0	0	0	0	0	0	0	0	0	0	0	0	0		1		0
415	2023-01-31	1	12	0	2		1	5		5	3	153	60	54	2	25	5	63	3	2	2	1	1	4		1	0	1	0	1	0	0	0	0	0	0	0	0	0	0	0	0	0	0	0		1		0
416	2023-02-10	1	22	2	1		1	5		5	3	160	64	58	2	24	5	65	3	2	1	1	1	3		1	0	1	0	1	0	0	0	0	0	0	0	0	0	0	0	0	0	0	0		1		0
417	2023-02-16	1	10	3	1		1	5		5	3	150	48	48	2	24	1	51.8	4	3	1	1	1	5		1	0	1	0	0	0	0	0	0	0	0	0	0	0	0	0	0	0	0	0		1		0
418	2023-02-16	1	12	0	2		1	5		5	3	155	70	65	2	24	5	74	2	1	2	1	1	4		1	0	1	0	0	0	0	1	0	0	0	0	0	0	0	0	0	0	0	0		3		0
419	2023-02-16	1	10	2	0		1	5		5	3	158	48	46	2	25	3	53.5	1	1	1	1	4	2		1	0	1	0	1	0	0	1	0	0	0	0	0	0	0	0	0	0	0	0		8		0
420	2023-02-16	1	20	5	1		1	5		5	3	154	52	51	2	25	0	52	3	2	3	1	1	5		1	0	0	0	0	0	0	1	0	0	0	0	0	0	0	0	0	0	0	0		1		0
421	2023-02-16	1	23	2	1		1	5		5	3	156	48	53	2	28	0	50	1	1	1	1	1	4		1	0	1	0	1	0	0	0	0	0	0	0	0	0	0	0	0	0	0	0		3		0
422	2023-03-21	3	9	1	3		1	5		5	3	157	56	54	1	26	0	68.6	1	1	1	1	1	7		1	0	1	0	0	0	0	1	0	0	0	0	0	0	0	0	0	0	0	0		1		0
423	2023-02-27	1	27	0	2		1	5		5	3	160	64	57	2	27	0	64	3	2	3	1	1	4		1	0	1	0	0	0	0	0	0	0	0	0	0	0	0	0	0	0	0	0		1		0
424	2023-03-03	3	26	0	0		1	4		5	3	160	81	72	2	25	3	81	3	1	1	1	1	4		1	0	1	0	1	0	0	0	0	0	0	0	0	0	0	0	0	0	0	0		3		0
425	2023-03-10	3	12	6	1		1	5		5	3	157	54	52	2	25	0	58	1	1	1	1	1	4		1	0	0	1	0	0	0	0	0	0	0	0	0	0	0	0	0	0	0	0		1		0
426	2023-03-10	1	25	3	2		1	5		5	3	154	55	50	2	25	3	55	3	2	3	1	1	4		1	0	1	0	0	0	0	0	0	0	0	0	0	0	0	0	0	0	0	0		1		1
427	2023-03-10	1	11	6	0		1	5		5	3	160	48	48	2	25	0	53.5	3	2	1	1	1	4		1	0	1	0	0	0	0	0	0	0	0	0	0	0	0	0	0	0	0	0		1		0
428	2023-03-10	1	10	3	1		1	5		5	3	155	53	51	2	26	2	59	1	1	1	1	1	5		1	0	1	0	1	0	0	0	0	0	0	0	0	0	0	0	0	0	0	0		3		1
429	2023-03-10	1	12	1	1		1	5		5	3	162	48	48	2	26	2	51.6	3	2	3	1	1	3		1	0	1	0	1	0	0	0	0	0	0	0	0	0	0	0	0	0	0	0		1		0
430	2023-03-15	3	21	5	1		1	5		5	3	156	53.6	51	2	24	0	54	2	1	1	1	1	3		1	0	1	0	1	0	0	0	0	0	0	0	0	0	0	0	0	0	0	0		3		0
431	2023-03-15	3	12	3	2		1	5		5	3	163	55	53	2	26	1	60	1	1	2	1	1	8		1	0	1	0	0	0	0	0	0	0	0	0	0	0	0	0	0	0	0	0		1		0
432	2023-03-15	1	27	6	0		1	5		5	3	152	53.5	44	2	27	6	53.5	3	1	2	1	1	2		1	0	0	0	1	0	0	0	0	0	0	0	0	0	0	0	0	0	0	0		1		0
433	2023-03-21	3	13	5	1		1	5		5	3	157	50	49	2	24	0	53	1	1	1	1	1	5		1	0	1	0	1	0	0	0	0	0	0	0	0	0	0	0	0	0	0	0		1		0
434	2023-03-21	1	12	0	1		1	5		5	3	160	54	52	2	26	4	61	2	2	2	1	1	3		1	0	1	0	1	0	0	1	0	0	0	0	0	0	0	0	0	0	0	0		1		0
435	2023-03-21	2	10	1	1		1	5		5	3	160	62	60	2	24	1	64	1	1	1	1	1	5		1	0	1	0	1	0	0	1	0	0	0	0	0	0	0	0	0	0	0	0		1		0
436	2023-03-28	1	24	2	2		1	5		5	3	155	60	57	2	24	2	60	2	1	1	1	1	4		1	0	1	0	1	0	0	0	0	0	0	0	0	0	0	0	0	0	0	0		3		0
437	2023-03-30	1	10	5	1		1	5		5	3	150	50	48	2	24	0	55	3	2	3	1	1	2		1	0	0	0	0	1	0	0	0	0	0	0	0	0	0	0	0	0	0	0		1		0
438	2023-03-30	1	9	5	0		1	5		5	3	148	44	43.5	2	24	3	49	1	1	1	1	1	4		1	0	1	0	1	0	0	1	0	0	0	0	0	0	0	0	0	0	0	0		3		0
439	2023-03-30	2	12	2	3		2	5		5	3	152	45.5	46.5	2	25	0	52	2	2	3	1	1	5		1	0	1	0	1	0	0	0	0	0	0	0	0	0	0	0	0	0	0	0		1		0
440	2023-03-30	1	10	0	0		1	5		5	3	158	58	57	2	24	3	65	3	1	2	1	1	2		1	0	0	0	0	0	0	0	0	0	0	0	0	0	0	0	0	0	0	0		1		1
441	2023-05-31	1	20	0	2		1	5		5	3	153	58	54	2	24	0	64	3	2	3	1	1	4		1	0	1	0	0	0	0	0	0	0	0	0	0	0	0	0	0	0	0	0		1		0
442	2023-06-18	1	24	1	0		1	5		5	3	156	63	53	2	24	1	63	1	1	1	1	1	5		1	0	1	0	0	0	0	0	0	0	0	0	0	0	0	0	0	0	0	0		1		0
443	2023-06-15	1	24	0	3		1	5		5	3	154	56.8	54	2	24	0	56.8	1	1	1	1	1	5		1	1	0	0	0	0	0	1	0	0	0	0	0	0	0	0	0	0	0	0		1		0
444	2023-06-15	3	25	0	0		1	5		5	3	153	50	46	2	25	0	50	3	2	2	1	1	4		1	0	0	0	1	0	0	0	0	0	0	0	0	0	0	0	0	0	0	0		1		0
445	2023-07-02	1	15	6	0		1	5		5	3	167	54	54	2	24	0	59	3	2	2	1	1	6		1	0	1	0	1	0	0	0	0	0	0	0	0	0	0	0	0	0	0	0		1		0
446	2023-02-23	2	25	6	1		1	5		5	3	149	53	46	2	26	6	53	3	2	3	1	1	3		1	0	1	0	0	0	0	0	0	0	0	0	0	0	0	0	0	0	0	0		1		1
447	2023-01-17	1	25	1	0		1	5		5	3	158	61	48	2	25	1	-999	4	1	2	2	2	1		1	0	1	0	0	0	0	1	0	0	0	0	0	0	0	0	0	0	0	0		1		1
448	2023-01-17	1	17	4	1		1	5		5	3	150	46	44	2	24	0	48	3	2	2	1	1	5		1	0	0	0	0	0	0	0	1	0	0	0	0	0	0	0	0	0	0	0		1		0
449	2023-01-17	1	12	5	0		1	5		5	3	154	60	58	2	26	0	67	4	3	1	1	1	4		1	0	1	0	0	0	0	0	0	0	0	0	0	0	0	0	0	0	0	0		1		0
450	2023-02-20	1	12	3	1		1	5		5	3	165	64	64	2	24	0	70	3	1	2	1	1	6		1	0	0	0	0	1	0	0	0	0	0	0	0	0	0	0	0	0	0	0		1		0
451	2023-02-20	1	10	5	0		1	5		5	3	158	47	47	2	25	5	53	3	1	2	1	1	3		1	0	0	0	0	0	0	0	0	0	0	0	0	0	0	0	0	0	0	0		1		0
452	2023-02-18	1	12	5	1		1	5		5	3	160	56	52	2	24	3	60	3	1	1	1	1	3		1	0	1	1	0	0	0	0	0	0	0	0	0	0	0	0	0	0	0	0		1		0
453	2023-02-18	1	26	5	1		1	5		5	3	167	65	58	2	27	5	68	4	1	1	1	1	4		1	0	0	0	0	0	0	0	0	0	0	0	0	0	0	0	0	0	0	0		1		0
454	2023-02-18	8	24	2	1		1	5		5	3	156	61	55	2	24	2	61	3	2	#NULL!	1	2	4		1	0	0	0	0	0	0	0	0	0	0	0	0	0	0	0	0	0	0	0		1		0
455	2023-03-02	1	11	2	1		1	5		5	3	160	57	55	2	25	1	63	3	2	3	1	1	5		1	0	1	1	0	0	0	0	0	0	0	0	0	0	0	0	0	0	0	0		3		0
456	2023-04-06	3	8	1	2		1	5		5	3	160	54	52	2	24	0	61	3	1	3	1	1	6		1	0	0	0	0	0	0	1	0	0	0	0	0	0	0	0	0	0	0	0		1		0
457	2023-04-16	1	25	3	1		1	5		5	3	153	48	45	1	25	3	51	1	2	2	1	1	9		0	0	1	0	0	0	0	0	0	0	0	0	0	0	0	0	0	0	0	0		1		0
458	2023-07-29	1	24	3	1		1	5		5	3	158	78	57	2	24	3	78	4	1	1	1	1	5		1	0	1	0	0	0	0	0	0	0	0	0	0	0	0	0	0	0	0	0		1		0
459	2023-07-22	1	24	2	1		1	5		5	3	162	55	52	2	24	2	55	3	1	2	1	1	5		1	0	1	0	0	0	0	0	0	0	0	0	0	0	0	0	0	0	0	0		1		0
460	2023-02-02	1	10	2	1		1	5		5	3	153	55	55	2	24	6	59	2	1	2	1	1	4		0	0	1	0	0	0	0	1	0	0	0	0	0	0	0	0	0	0	0	0		3		0
461	2023-02-24	4	11	1	2		1	4		5	3	154	52	52	2	24	4	58	3	2	3	1	1	6		1	0	0	0	1	0	0	0	0	0	0	0	0	0	0	0	0	0	0	0		1		0
462	2023-02-24	1	25	5	2		1	5		5	3	158	56	52	2	25	6	56	3	2	3	1	1	4		1	0	0	0	0	0	0	0	0	1	0	0	0	0	0	0	0	0	0	0		1		0
463	2023-02-25	1	22	0	0		1	5		5	3	153	56	48	2	24	0	58	3	2	2	1	1	3		1	0	0	0	0	0	0	0	0	0	0	0	0	0	0	0	0	0	0	0		1		0
464	2023-02-25	2	24	5	1		1	5		5	3	153	50.5	44	2	28	0	52	1	1	1	1	1	4		1	0	1	0	0	0	0	0	0	0	0	0	0	0	0	0	0	0	0	0		1		0
465	2023-02-25	1	26	5	2		1	5		5	3	164	58.1	53	2	26	5	58.1	3	2	1	1	1	6		0	0	0	0	1	0	0	0	0	0	0	0	0	0	0	0	0	0	0	0		5		0
466	2023-03-11	1	12	0	0		1	5		5	3	158	46	45	2	26	3	53.5	2	1	2	1	1	4		1	0	1	1	0	0	0	0	0	0	0	0	0	0	0	0	0	0	0	0		1		1
467	2023-03-16	1	10	0	1		1	5		5	3	153	61	60	2	26	0	70	3	2	3	1	1	5		1	0	0	0	0	0	0	0	0	0	0	0	0	0	0	0	0	0	0	0		1		0
468	2023-03-31	1	27	0	0		2	5		5	3	163	64	58	2	27	0	64	3	1	1	1	1	5		1	0	0	0	1	0	0	0	0	0	0	0	0	0	0	0	0	0	0	0		1		0
469	2023-04-02	3	28	0	1		1	5		5	3	155	52	45	2	28	0	52	4	1	1	1	1	3		1	0	0	0	0	0	0	0	0	0	0	0	0	0	0	0	0	0	0	0		1		0
470	2023-04-04	7	25	2	1		1	5		5	3	160	52	47	2	25	2	52	1	1	1	1	1	3		1	0	1	0	0	0	0	0	0	0	0	0	0	0	0	0	0	0	0	0		1		0
471	2023-04-18	3	15	3	0		1	5		5	3	155	54.5	53	2	25	5	60	3	1	2	1	1	4		1	0	1	0	0	0	0	0	0	0	0	0	0	0	0	0	0	0	0	0		1		0
472	2023-06-10	1	24	5	0		1	6		5	3	162	54	50	2	24	5	54	3	1	1	1	1	4		1	0	1	0	0	0	0	0	0	0	0	0	0	0	0	0	0	0	0	0		1		0
473	2023-02-02	1	11	4	1		1	5		5	3	160	62.5	59	2	24	0	68	1	1	1	1	1	3		1	0	1	0	1	0	0	0	0	0	0	0	0	0	0	0	0	0	0	0		1		0
474	2023-02-02	3	9	0	0		1	5		5	3	155	48.7	48	2	24	0	55	3	2	3	1	1	3		1	0	0	0	0	0	0	0	0	0	0	0	0	0	0	0	0	0	0	0		1		0
475	2023-02-02	1	11	1	1		1	5		5	3	162	64	60	2	26	1	68	3	1	3	1	1	3		1	0	0	0	1	0	0	0	0	0	0	0	0	0	0	0	0	0	0	0		3		0
476	2023-02-11	4	25	0	0		1	5		5	3	160	63	57	2	25	0	63	1	1	2	1	1	6		1	0	0	0	0	1	0	0	0	0	0	0	0	0	0	0	0	0	0	0		1		0
477	2023-02-11	1	14	1	1		1	5		5	3	157	50	48	1	25	3	50	1	1	1	1	1	5		1	0	1	0	0	0	0	0	0	0	0	0	0	0	0	0	0	0	0	0		1		0
478	2023-02-12	1	16	2	0		1	5		5	3	162	56	50	2	26	1	60	3	2	3	1	1	2		1	0	1	0	1	0	0	0	0	0	0	0	0	0	0	0	0	0	0	0		1		0
479	2023-02-12	1	20	1	1		1	5		5	3	164	65	63	2	24	1	67	1	1	1	2	1	3		0	0	1	0	0	0	0	0	0	0	0	0	0	0	0	0	0	0	0	0		3		0
480	2023-02-12	1	24	2	1		1	5		5	3	150	57	48	2	25	2	57	1	2	3	2	1	3		1	0	0	0	0	0	0	0	0	0	0	0	0	0	0	0	0	0	0	0		1		0
481	2023-02-13	3	26	2	0		1	6		5	3	150	55.6	48	2	27	0	57	3	1	1	1	1	5		1	0	1	0	0	0	0	0	0	0	0	0	0	0	0	0	0	0	0	0		1		0
482	2023-02-13	1	14	4	1		1	5		5	3	150	56	54	2	25	3	59.5	1	1	1	1	1	3		1	0	1	0	0	0	0	0	0	0	0	0	0	0	0	0	0	0	0	0		3		0
483	2023-02-17	2	25	4	1		1	5		5	3	165	68	57	2	25	4	68	1	1	2	1	1	3		1	0	1	0	0	0	0	1	0	0	0	0	0	0	0	0	0	0	0	0		1		0
484	2023-02-25	3	12	1	0		1	5		5	3	154	47.5	47	2	28	0	50	3	1	2	1	1	3		1	0	1	0	0	0	0	0	0	0	0	0	0	0	0	0	0	0	0	0		1		0
485	2023-03-07	1	26	1	0		1	5		5	3	160	60	52	2	26	0	60	4	#NULL!	4	1	1	2		1	0	1	0	0	0	0	0	1	0	0	0	0	0	0	0	0	0	0	0		1		0
486	2023-03-07	1	13	0	1		1	5		5	3	158	64	64	2	24	2	67	3	2	3	1	1	5		1	0	1	0	0	0	0	0	0	0	0	0	0	0	0	0	0	0	0	0		1		0
487	2023-03-07	1	10	0	0		1	5		5	3	150	43.5	42	2	27	0	49	1	1	2	1	1	2		1	0	1	0	0	0	0	0	0	0	0	0	0	0	0	0	0	0	0	0		1		0
488	2023-03-13	2	12	2	0		1	5		5	3	162	60	62	2	26	5	64	1	1	2	1	1	5		1	0	0	0	0	0	0	1	0	0	0	0	0	0	0	0	0	0	0	0		1		0
489	2023-03-13	1	10	3	1		1	5		5	3	155	48.2	47	2	25	0	54.5	3	2	3	1	1	6	husband's grandmother	1	0	1	1	0	0	0	0	0	0	0	0	0	0	0	0	0	0	0	0		1		0
490	2023-03-16	3	11	2	1		1	5		5	3	150	44	47	2	27	6	50	3	2	3	1	1	3		1	0	0	0	0	0	0	0	0	0	0	0	0	0	0	0	0	0	0	0		1		2
491	2023-03-23	1	12	0	2		1	5		5	3	150	47	43	1	26	0	48	2	1	2	1	1	4		1	0	0	0	1	0	0	0	0	0	0	0	0	0	0	0	0	0	0	0		1		0
492	2023-03-23	1	11	2	0		1	5		5	3	152	47	48	2	24	0	54	1	1	1	1	1	4		1	0	1	0	0	0	0	0	0	0	0	0	0	0	0	0	0	0	0	0		3		0
493	2023-03-23	4	12	3	0		1	5		5	3	156	65	62	2	24	1	69	2	1	2	1	1	5		1	0	0	0	1	1	0	0	0	0	0	0	0	0	0	0	0	0	0	0		1		0
494	2023-03-23	1	9	4	1		1	5		5	3	150	47	46	2	28	0	56	1	1	1	1	1	3		0	0	1	0	0	0	0	0	0	0	0	0	0	0	0	0	0	0	0	0		3		0
495	2023-03-23	3	9	4	0		1	5		5	3	150	46	46	2	24	0	51	3	2	2	1	1	4		1	0	0	0	0	0	0	1	0	0	0	0	0	0	0	0	0	0	0	0		1		0
496	2023-03-01	4	12	5	0		1	5		5	3	156	47	46	2	26	3	51.3	1	2	2	1	1	2		1	0	0	0	0	0	0	0	0	0	0	0	0	0	0	0	0	0	0	0		1		0
497	2023-03-18	6	24	0	2		2	5		5	3	153	55	49	2	24	0	55	2	1	2	1	2	3		1	0	1	0	0	0	0	0	0	0	0	0	0	0	0	0	0	0	0	0		1		0
498	2023-04-04	1	25	0	1		1	5		5	3	143	58	50	2	26	0	58	3	2	1	1	1	3		1	0	1	0	0	0	0	1	0	0	0	0	0	0	0	0	0	0	0	0		3		0
499	2023-04-06	1	21	2	2		1	5		5	3	157	60	54	2	24	0	62	3	1	1	1	1	4		1	0	1	0	1	0	0	0	0	0	0	0	0	0	0	0	0	0	0	0		1		0
500	2023-05-30	1	24	5	1		1	5		5	3	152	54	50	2	24	5	54	3	1	1	1	1	5		1	0	1	0	0	0	0	0	0	0	0	0	0	0	0	0	0	0	0	0		1		0
501	2023-02-09	3	25	3	2		1	5		5	3	160	66	62	2	25	3	66	1	1	1	1	1	4		1	0	1	1	0	0	0	1	0	0	0	0	0	0	0	0	0	0	0	0		1		0
502	2023-02-12	8	25	0	2		2	5		5	3	161	54	57	2	25	0	64	2	1	1	1	1	7	husband's grandmother	1	0	1	1	0	0	0	0	0	0	0	0	0	0	0	0	0	0	0	0		1		0
503	2023-02-19	3	26	0	0		1	5		5	3	152	53	46	2	26	0	53	1	2	2	1	2	3		1	0	0	0	0	0	0	0	0	0	0	0	0	0	0	0	0	0	0	0		1		0
504	2023-02-19	1	25	0	0		1	5		5	3	152	46	40	2	25	0	46	1	1	2	1	1	2		1	0	0	0	0	0	0	0	0	0	0	0	0	0	0	0	0	0	0	0		1		0
505	2023-03-17	1	12	2	2		1	5		5	3	158	55	54	2	24	5	58	3	2	2	1	1	5		1	0	1	0	1	0	0	0	0	0	0	0	0	0	0	0	0	0	0	0		1		0
506	2023-03-17	1	16	6	3		1	5		5	3	158	63	61	2	26	4	69	1	2	2	1	1	7		1	0	0	0	0	0	0	0	0	0	0	0	0	0	0	0	0	0	0	0		1		0
507	2023-03-25	4	12	2	0		1	5		5	3	155	57	53	2	25	3	62	1	1	1	1	1	2		1	0	1	0	1	0	0	0	0	0	0	0	0	0	0	0	0	0	0	0		3		0
508	2023-03-31	3	12	0	0		1	5		5	3	160	43	41	2	25	0	48	1	1	1	1	1	5		1	0	1	0	0	0	0	0	0	0	0	0	0	0	0	0	0	0	0	0		1		0
509	2023-06-25	1	25	2	0		1	5		5	3	157	56	50	2	25	2	56	1	1	1	1	1	#NULL!		1	0	1	0	0	1	0	1	0	0	0	0	0	0	0	0	0	0	0	0		1		0
510	2023-07-15	1	26	5	2		1	5		5	3	157	63	55	2	25	5	63	3	2	2	1	1	5		1	1	0	0	0	0	0	0	0	0	0	0	0	0	0	0	0	0	0	0		6		0
511	2023-07-14	1	25	0	1		1	5		5	3	158	59	46	2	25	0	59	1	2	2	1	1	3		1	0	0	0	0	0	0	0	0	0	0	0	0	0	0	0	0	0	0	0		1		0
512	2023-02-05	1	24	2	0		1	5		5	3	158	64	58	2	24	2	64	4	1	1	1	1	4		1	0	1	0	0	0	0	0	0	0	0	0	0	0	0	0	0	0	0	0		1		1
513	2023-02-05	4	11	6	1		1	5		5	3	152	48	44	2	24	3	49	1	1	1	1	2	7		0	0	1	0	0	0	0	0	0	0	0	0	0	0	0	0	0	0	0	0		3		0
514	2023-02-14	1	23	5	1		1	5		5	3	157	51	53	2	24	2	62	2	1	1	1	1	4		1	0	0	0	0	0	0	0	0	0	0	0	0	0	0	0	0	0	0	0		1		0
515	2023-03-29	3	9	1	0		1	5		5	3	158	50	47	2	27	0	54	3	1	1	1	1	4		1	0	1	0	0	0	0	0	0	0	0	0	0	0	0	0	0	0	0	0		1		0
516	2023-04-05	1	9	0	0		1	5		5	3	150	42	40	2	24	6	48	2	1	1	1	1	4		1	0	1	0	0	0	0	0	0	0	0	0	0	0	0	0	0	0	0	0		3		0
517	2023-04-03	1	22	1	1		1	5		5	3	158	56	50	2	24	0	58	2	1	2	1	1	5		1	0	1	0	0	1	0	0	0	0	0	0	0	0	0	0	0	0	0	0		1		0
518	2023-04-03	3	20	2	0		1	5		5	3	155	62	54	2	24	5	64	1	1	2	1	1	5		1	0	1	0	0	0	0	0	0	0	0	0	0	0	0	0	0	0	0	0		1		0
519	2023-04-03	1	16	5	1		1	5		5	3	158	46	44	2	24	3	47	3	1	1	1	1	5		1	0	1	0	0	0	0	0	0	0	0	0	0	0	0	1	0	0	0	0	sister in law	1		1
520	2023-01-04	7	20	5	0		1	5		5	3	152	62	65	2	24	5	62	1	2	3	1	1	3		1	0	0	0	0	0	0	0	0	0	0	0	0	0	0	0	0	0	0	0		1		0
521	2023-01-04	7	9	3	2		1	6		5	4	158	51	48	2	25	2	57	2	2	2	1	1	4		1	0	1	0	0	0	0	0	0	0	0	0	0	0	0	0	0	0	0	0		1		0
522	2023-01-09	3	8	6	0		1	5		5	3	150	41.8	43	2	26	5	50	1	1	2	1	1	4		0	0	1	0	0	0	0	0	0	0	0	0	0	0	0	0	0	0	0	0		3		0
523	2023-01-10	1	20	2	0		1	5		5	3	169	80	65	2	24	6	85	3	2	3	1	2	3	husband's grandmother	0	0	0	0	0	0	0	1	0	0	0	0	0	0	0	0	0	0	0	0		3		0
524	2023-01-13	3	21	1	1		1	5		5	3	155	56	52	2	25	3	60	1	1	1	1	1	4		0	0	0	0	0	0	0	0	0	0	0	0	0	0	0	0	1	0	0	0		1		0
525	2023-01-06	1	21	5	0		1	5		5	3	167	68.8	57	2	24	6	70.4	2	1	2	1	1	5		1	0	1	0	0	1	0	0	0	0	0	0	0	0	0	0	0	0	0	0		1		0
526	2023-01-08	1	20	0	2		1	5		5	3	152	59	54	1	25	0	61	2	1	1	1	1	6		1	0	0	0	0	0	0	0	0	0	0	0	0	0	0	0	0	0	0	0		1		0
527	2023-01-08	3	13	0	1		1	5		5	3	150	58	55	2	25	5	55	2	1	1	1	1	5		1	0	1	1	1	1	0	1	0	1	0	0	0	0	0	0	0	0	0	0		3		0
528	2023-01-08	2	20	1	1		1	5		5	3	150	49	48	2	26	0	50.7	2	1	2	1	1	5		1	0	0	0	0	0	1	0	0	0	0	0	0	0	0	0	0	0	0	0		1		0
529	2023-01-05	1	20	0	1		1	5		5	3	160	44	40	2	24	4	47	1	1	1	1	1	4		0	0	0	0	1	0	0	0	0	0	0	0	0	0	0	0	0	0	0	0		1		0
530	2023-01-10	1	12	0	1		1	5		5	4	146	47	45	2	26	0	52	3	2	2	1	1	3		1	0	0	0	0	0	0	0	0	0	0	0	0	0	0	0	0	0	0	0		1		0
531	2023-01-04	1	23	4	1		1	6		5	3	162	58.5	53	3	28	0	58.5	3	2	1	1	1	3		1	0	0	0	0	0	0	0	0	0	0	0	0	0	0	0	0	0	0	0		1		0
532	2023-01-09	1	12	0	0		1	5		5	3	157	41	47	2	25	3	46	3	2	3	1	1	4		1	0	1	0	0	1	0	1	0	0	0	0	0	0	0	0	0	0	0	0		1		2
533	2023-01-09	1	13	0	1		1	5		5	3	158	47	45	1	24	2	52	4	2	1	1	1	3		1	0	1	0	1	0	0	0	0	0	0	0	0	0	0	0	0	0	0	0		1		0
534	2023-01-05	3	9	1	0		1	5		5	3	150	47	46	2	26	2	48	1	1	1	1	1	4		1	0	1	0	1	0	0	1	0	0	0	0	0	0	0	0	0	0	0	0		1		0
535	2023-01-05	1	12	6	2		1	5		5	3	159	59	56	2	26	0	65	3	1	2	1	1	6		1	0	0	0	0	0	0	1	0	0	0	0	0	0	0	0	0	0	0	0		1		0
536	2023-01-05	6	13	4	0		1	5		5	3	162	57	55	2	24	6	60	4	1	1	1	1	2		1	0	1	0	0	0	0	0	0	0	0	0	0	0	0	0	0	0	0	0		3		0
537	2023-01-09	3	12	5	0		1	5		5	3	150	48	48	2	24	1	53	1	1	1	1	1	3		1	0	1	0	0	0	0	0	0	0	0	0	0	0	0	0	0	0	0	0		3		0
538	2023-01-12	1	6	1	1		1	5		5	3	155	51	51	2	24	5	58	1	1	1	1	2	3		1	0	1	0	0	0	0	0	0	0	0	0	0	0	0	0	0	0	0	0		1		0
539	2023-01-14	3	27	1	2		1	5		5	3	159	53	50	2	27	2	53	1	1	1	1	1	6		1	0	0	0	0	0	0	1	0	0	0	0	0	0	0	0	0	0	0	0		1		0
540	2023-01-14	1	12	1	1		1	6		5	3	155	49	47	2	24	2	54	2	1	1	1	1	3		1	0	1	0	0	0	0	0	0	0	0	0	0	0	0	0	0	0	0	0		3		0
541	2023-01-14	3	6	1	2		1	5		5	3	158	54	54	2	26	0	62	2	1	1	1	1	4		1	0	0	0	0	0	0	1	0	0	0	0	0	0	0	0	0	0	0	0		8		0
542	2023-01-13	4	22	5	1		1	5		5	3	155	56	53	2	27	0	58	3	2	1	1	1	4		1	0	0	0	0	0	0	1	0	0	0	0	0	0	0	0	0	0	0	0		1		0
543	2023-01-13	2	7	2	0		1	5		5	3	155	46	47	2	24	0	54.8	1	1	1	1	1	3		1	0	1	0	0	0	0	0	0	0	0	0	0	0	0	0	0	0	0	0		1		0
544	2023-01-11	8	9	0	0		1	5		5	3	167	67	62	2	24	6	75	2	1	1	1	1	4		1	0	0	0	0	0	0	1	0	0	0	0	0	0	0	0	0	0	0	0		1		0
545	2023-02-06	4	14	3	1		1	3		4	3	152	36	36	2	27	2	40	1	1	1	1	1	5		1	0	1	0	0	0	0	1	0	0	0	0	0	0	0	0	0	0	0	0		1		0
546	2023-02-27	4	27	2	2		2	4		4	3	162	52	46	2	27	2	52	2	1	2	1	1	5		1	0	1	0	0	1	0	0	0	0	0	0	0	0	0	0	0	0	0	0		1		0
547	2023-02-27	2	28	0	2		1	4		4	3	150	52	40	2	28	0	52	1	1	2	1	1	4		1	0	1	0	1	1	0	0	0	0	0	0	0	0	0	0	0	0	0	0		1		0
548	2023-02-27	3	27	6	0		1	4		4	3	147	48	40	2	28	0	48	1	1	2	1	1	3		1	0	1	0	1	0	0	0	0	0	0	0	0	0	0	0	0	0	0	0		1		0
549	2023-03-10	1	16	0	1		1	4		4	3	153	44	41	2	24	0	45	2	1	2	1	1	4		1	0	1	0	0	1	0	0	0	0	0	0	0	0	0	0	0	0	0	0		1		0
550	2023-03-10	2	19	4	0		1	4		4	3	156	51	49	2	26	5	53	1	1	2	1	1	4		1	0	1	0	1	1	0	0	0	0	0	0	0	0	0	0	0	0	0	0		1		0
551	2023-03-15	1	9	6	0		1	5		4	3	164	56	55	2	24	2	61	2	2	2	1	1	2		1	0	1	0	1	0	0	0	0	0	0	0	0	0	0	0	0	0	0	0		1		0
552	2023-03-26	3	26	4	1		1	4		4	3	157	58	52.5	2	26	4	58	3	2	1	1	1	5		1	0	1	0	0	0	0	0	0	0	0	0	0	0	0	0	0	0	0	0		3		0
553	2023-03-30	3	16	6	1		1	3		4	3	154	54	52	2	25	4	55	3	1	2	1	1	2		1	0	1	0	0	0	0	0	0	0	0	0	0	0	0	0	0	0	0	0		1		0
554	2023-04-07	3	24	0	0		1	4		4	3	152	52	47	2	24	0	52	2	1	2	1	1	4		1	0	0	0	1	0	0	0	0	0	0	0	0	0	0	0	0	0	0	0		1		0
555	2023-05-22	1	28	0	0		1	5		4	3	153	45	39	2	28	0	45	1	1	1	1	1	4		1	0	0	0	0	0	0	0	0	0	0	0	0	0	0	0	0	0	0	0		1		0
556	2023-05-22	3	19	4	1		1	4		4	3	160	71	65	2	25	4	71	1	2	2	1	1	5		1	0	0	0	0	0	0	1	0	0	0	0	0	0	0	0	0	0	0	0		1		0
557	2023-01-16	1	23	5	0		1	4		4	3	150	40	37	2	24	5	40	2	1	1	1	1	5		1	0	0	0	0	1	0	0	0	0	0	0	0	0	0	0	0	0	0	0		1		0
558	2023-01-16	1	25	4	0		1	5		4	3	160	56	48	2	25	6	60	4	2	3	1	1	5		1	0	1	0	1	0	0	0	0	0	0	0	0	0	0	0	0	0	0	0		1		0
559	2023-01-16	1	16	4	3		1	4		4	3	153	58	52	2	24	6	62	2	1	1	1	1	5		0	0	1	0	0	0	0	0	0	0	0	0	0	0	0	0	0	0	0	0		3		0
560	2023-01-16	4	21	6	1		1	5		4	3	163	59	50	2	27	6	60	4	2	3	1	1	3		1	0	0	0	0	0	0	0	0	0	0	0	0	0	0	0	0	0	0	0		1		0
561	2023-01-18	3	13	0	1		1	5		4	3	162	48	52	2	24	4	58.5	1	1	2	1	1	4		1	0	1	1	1	1	0	0	1	0	0	0	0	0	0	0	0	0	0	0		1		0
562	2023-01-30	1	13	6	0		1	5		4	3	150	49	45	2	27	3	54	2	1	2	1	1	2		1	0	1	0	0	0	0	0	1	0	0	0	0	0	0	0	0	0	0	0		1		0
563	2023-01-30	3	11	0	1		1	4		4	3	153	56	44	2	25	0	53.5	4	2	4	1	1	3		1	0	1	0	0	1	0	0	0	0	0	0	0	0	0	0	0	0	0	0		1		0
564	2023-01-30	2	17	0	2		1	5		4	3	154	63	68	2	25	0	68	4	2	4	1	1	4		1	0	1	0	0	0	0	0	0	1	0	0	0	0	0	0	0	0	0	0		1		0
565	2023-01-31	3	23	5	2		1	5		4	3	150	54	49	2	26	0	55	3	2	3	1	1	6		1	0	1	0	0	1	0	0	0	0	0	0	0	0	0	0	0	0	0	0		1		0
566	2023-02-01	5	24	3	1		1	3		4	3	160	59	54	2	24	2	60	2	1	2	1	1	5		1	0	1	0	0	0	0	0	0	0	0	0	0	0	0	0	0	0	0	0		1		0
567	2023-02-01	3	10	0	1		1	5		4	3	153	50	49	2	24	4	54.6	1	2	2	1	1	6		1	0	1	0	1	0	0	0	0	0	0	0	0	0	0	0	0	0	0	0		3		0
568	2023-02-01	3	11	6	1		1	4		4	3	150	50	48	2	24	4	54	2	2	2	1	1	5		1	0	1	0	0	0	0	0	0	0	0	0	0	0	0	0	0	0	0	0		3		0
569	2023-01-30	3	9	3	0		1	4		4	3	155	43	40	2	25	4	49	2	2	2	1	1	3		1	0	1	0	0	0	0	0	0	0	0	0	0	0	0	0	0	0	0	0		1		0
570	2023-02-10	4	12	0	1		1	3		4	3	160	53	53	2	25	1	61	1	1	1	1	1	5		1	0	1	0	1	0	0	0	0	0	0	0	0	0	0	0	0	0	0	0		1		0
571	2023-02-16	3	26	0	0		1	4		4	3	155	49	42	2	26	0	49	1	1	1	1	1	5		1	0	1	0	0	0	0	0	0	0	0	0	0	0	0	0	0	0	0	0		3		0
572	2023-02-21	2	10	0	1		1	3		4	3	157	57	54	2	25	0	63.8	3	2	2	1	1	6		1	0	1	0	0	0	0	0	0	0	0	0	0	0	0	0	0	0	0	0		1		2
573	2023-02-21	3	10	1	2		1	3		4	3	150	50	50	2	27	0	52	1	1	1	1	1	5		1	1	0	0	0	0	0	0	0	0	0	0	0	0	0	0	0	0	0	0		1		0
574	2023-02-21	1	23	3	2		1	3		4	3	150	66	56	2	24	1	66	3	2	2	1	1	4		1	0	1	0	1	0	0	0	0	0	0	0	0	0	0	0	0	0	0	0		1		0
575	2023-02-21	2	13	0	0		1	5		4	3	157	41	39	2	24	5	45.5	1	1	1	1	1	4		1	0	1	0	0	0	0	0	0	0	0	0	0	0	0	0	0	0	0	0		3		0
576	2023-02-23	2	9	6	2		1	4		4	3	168	62	60	2	25	3	66	2	1	2	1	1	4		1	1	1	0	1	1	0	0	0	0	0	0	0	0	0	0	0	0	0	0		1		0
577	2023-03-03	3	22	0	0		1	3		4	3	150	47	40	2	25	0	47.5	1	1	1	1	1	6		1	0	1	0	0	0	0	0	0	0	0	0	0	0	0	0	0	0	0	0		3		0
578	2023-03-05	3	25	5	0		1	4		4	3	157	60	48	2	25	5	60	2	2	3	1	1	6		1	0	1	0	0	0	0	1	0	0	0	0	0	0	0	0	0	0	0	0		1		0
579	2023-03-10	1	12	0	2		1	3		4	3	160	58	58	2	25	4	63	2	1	1	1	1	4		1	0	1	1	0	1	1	0	0	0	0	0	0	0	0	0	0	0	0	0		1		0
580	2023-03-15	1	20	6	3		1	4		4	3	158	59.5	53	2	24	0	59.7	3	2	1	1	1	2		0	0	1	0	0	0	0	0	0	0	0	0	0	0	0	0	0	0	0	0		1		0
581	2023-03-15	1	20	6	0		1	3		4	3	150	44	41	2	25	2	47	4	2	2	1	1	4	Brother-in-law's girlfriend	1	0	1	0	1	0	0	0	0	0	0	0	0	0	0	0	0	0	0	0		3		0
582	2023-03-21	3	10	1	0		1	5		4	3	165	54.5	55	2	26	0	60	1	1	1	1	1	8		1	0	1	1	0	0	0	0	0	0	0	0	0	0	0	0	0	0	0	0		3		0
583	2023-03-21	3	21	1	0		1	4		4	3	160	44	45	2	24	4	46	2	2	2	1	1	4		0	0	1	0	1	0	0	0	0	0	0	0	0	0	0	0	0	0	0	0		3		0
584	2023-03-21	1	12	0	1		1	5		4	3	160	59	58	2	25	0	60	1	1	1	1	1	5		1	0	1	0	1	0	0	0	0	0	0	0	0	0	0	0	0	0	0	0		1		0
585	2023-03-21	3	9	6	1		1	5		4	3	164	47	48	2	25	2	54	2	2	2	1	1	4		1	0	1	0	1	0	0	0	0	0	0	0	0	0	0	0	0	0	0	0		1		1
586	2023-03-28	1	12	0	1		1	4		4	3	150	55	50	2	25	0	58	1	1	1	#NULL!	1	3		1	0	1	0	0	0	0	0	0	0	0	0	0	0	0	0	0	0	0	0		1		0
587	2023-03-28	2	9	0	1		1	3		4	3	150	38	38	2	24	1	44	1	1	1	1	1	6		1	0	1	0	0	0	0	0	0	0	0	0	0	0	0	0	0	0	0	0		1		0
588	2023-03-30	1	12	5	1		2	5		4	3	157	62	61	2	25	5	65.7	1	1	1	1	1	5		1	0	0	0	0	0	0	0	0	0	0	0	0	0	0	0	0	0	0	0		1		1
589	2023-04-07	3	9	0	0		1	4		4	3	165	52	50	2	25	0	58	3	1	1	1	1	5		0	0	0	0	0	0	0	0	0	0	0	0	0	0	0	0	0	0	0	0		1		0
590	2023-06-11	3	27	3	0		1	4		4	3	162	57	50	2	27	3	57	2	1	1	1	1	4		1	0	1	0	0	0	0	0	0	0	0	0	0	0	0	0	0	0	0	0		1		0
591	2023-06-15	3	26	0	0		1	5		4	3	150	55	46	2	26	0	55	3	2	2	1	1	5		1	0	1	1	1	0	0	0	0	0	0	0	0	0	0	0	0	0	0	0		1		0
592	2023-07-02	3	24	0	2		1	4		4	3	158	58	52	2	24	0	58	2	1	1	1	1	4		1	0	1	0	1	0	0	0	0	0	0	0	0	0	0	0	0	0	0	0		1		0
593	2023-01-17	7	13	6	0		1	3		4	3	155	50	45	2	27	3	62	3	2	3	1	1	8		1	0	1	0	0	0	0	0	0	0	0	0	0	0	0	0	0	0	0	0		1		0
594	2023-01-17	3	22	5	1		1	4		4	3	154	46	39	2	24	6	52	1	2	1	1	2	3		0	0	1	0	0	0	0	0	0	0	1	0	0	0	0	0	0	0	0	0		3		2
595	2023-03-27	8	24	2	0		1	5		4	3	153	52	45	2	24	2	52	2	1	2	1	1	4		1	0	1	0	0	0	0	0	0	0	0	0	0	0	0	0	0	0	0	0		1		0
596	2023-01-17	1	22	5	1		1	4		4	3	156	63	54	2	26	3	65	2	1	1	1	1	5		1	0	0	0	0	0	0	1	0	0	0	0	0	0	0	0	0	0	0	0		1		0
597	2023-01-17	3	20	3	1		1	5		4	3	157	58	56	2	25	0	60	1	1	2	1	1	3	Paternal grandmother-in-law	1	0	0	0	0	0	0	0	0	0	0	0	0	0	0	0	0	0	0	0		3		0
598	2023-01-17	3	17	1	0		1	4		4	3	145	51	44	2	24	1	53	2	1	1	1	1	3		1	0	1	0	0	0	0	0	0	0	0	0	0	0	0	0	0	0	0	0		1		0
599	2023-01-17	3	11	3	2		1	3		4	3	160	70	65	2	26	2	73	2	1	2	1	1	5		1	0	1	0	0	0	0	0	0	0	0	0	0	0	0	0	0	0	0	0		1		0
600	2023-02-03	3	11	5	1		1	5		4	3	160	54	54	2	24	0	58	1	2	2	1	1	3		1	0	0	0	0	0	0	0	0	0	0	0	0	0	0	0	0	0	0	0		1		0
601	2023-02-12	1	26	3	0		1	4		4	3	153	64	56	2	26	3	64	2	2	2	1	1	3		1	0	0	0	0	0	0	0	0	0	0	0	0	0	0	0	0	0	0	0		1		0
602	2023-02-15	3	20	6	0		1	5		4	3	163	63	57	2	25	3	70	1	1	2	1	1	4		1	0	1	0	0	0	0	0	0	0	0	0	0	0	0	0	0	0	0	0		1		1
603	2023-02-18	3	12	5	2		1	4		4	3	150	51	50	2	27	3	58	4	2	4	2	1	5		1	0	0	0	0	0	0	0	0	0	0	0	0	0	0	0	0	0	0	0		1		0
604	2023-02-18	1	24	1	2		1	5		4	3	152	65	57	2	25	2	64	2	1	1	1	1	5		0	0	1	0	0	0	0	0	0	0	0	0	0	0	0	0	0	0	0	0		1		3
605	2023-02-18	3	10	0	1		1	4		4	3	151	45	45	2	26	0	48	2	1	2	1	1	4		1	0	1	1	0	0	0	0	0	0	0	0	0	0	0	0	0	0	0	0		1		0
606	2023-03-02	3	16	1	2		1	4		4	3	155	52	50	2	24	1	58	2	1	1	1	1	6		1	0	1	0	0	0	0	0	0	0	0	0	0	0	0	0	0	0	0	0		1		0
607	2023-03-08	3	12	2	0		1	4		4	3	155	51	48	2	26	4	57.5	2	1	1	1	1	5		0	0	0	0	0	0	0	0	0	0	0	0	0	0	0	0	0	0	0	0		1		0
608	2023-03-08	3	12	1	2		1	4		4	3	155	48	48	2	24	2	50	3	1	2	1	1	4		0	0	0	0	0	0	0	1	0	0	0	0	0	0	0	0	0	0	0	0		1		0
609	2023-03-18	1	10	0	0		1	4		4	3	165	60	57	2	27	0	69	3	1	2	1	1	9		1	0	1	0	0	0	0	0	0	0	0	0	0	0	0	0	0	0	0	0		1		0
610	2023-03-24	1	9	5	1		1	5		4	3	157	61	59	2	26	0	66	3	1	2	1	1	4		1	0	1	0	0	0	0	0	0	0	0	0	0	0	0	0	0	0	0	0		1		0
611	2023-03-24	5	17	4	0		1	4		4	3	153	53	50	2	25	3	57	2	1	2	1	1	6	sister in law	1	0	1	0	0	0	0	0	0	0	0	0	0	0	0	0	0	0	0	0		1		0
612	2023-04-01	4	23	5	2		1	4		4	3	150	74	65	2	25	3	74	3	2	2	1	1	2		1	0	0	0	0	0	0	0	0	0	0	0	0	0	0	0	0	0	0	0		1		1
613	2023-04-04	1	26	2	2		1	4		4	3	150	49	44	2	26	2	49	4	2	4	1	1	4		0	0	0	0	0	0	0	1	0	0	0	0	0	0	0	0	0	0	0	0		1		1
614	2023-04-06	1	9	1	1		1	4		4	3	150	50	47	2	24	3	50	2	1	2	1	1	4		1	0	1	0	0	0	0	0	0	0	0	0	0	0	0	0	0	0	0	0		1		0
615	2023-07-06	2	24	2	1		1	3		4	3	152	53	50	1	24	2	53	2	1	2	1	1	4		0	0	1	0	0	0	0	0	0	0	0	0	0	0	0	0	0	0	0	0		3		0
616	2023-02-02	4	18	0	3		1	3		4	3	150	45.5	42	2	24	1	47	1	1	1	1	1	6		0	0	0	0	1	0	0	0	0	0	0	0	0	0	0	0	0	0	0	0		5		0
617	2023-02-04	1	20	0	2		1	4		4	3	150	52	50	2	27	6	54	1	1	2	1	2	4		1	0	0	0	0	0	0	0	0	0	0	0	0	0	0	0	0	0	0	0		1		0
618	2023-02-04	2	25	3	1		1	3		4	3	156	68	65	2	25	3	68	4	2	2	1	1	2		1	0	1	1	0	1	1	0	0	0	0	0	0	0	0	0	0	0	0	0		6		0
619	2023-02-13	3	10	2	2		1	3		4	3	157	53.2	52	2	26	0	58	2	1	2	1	1	4		1	0	0	0	0	0	0	1	0	0	0	0	0	0	0	0	0	0	0	0		1		0
620	2023-02-17	7	24	4	3		1	3		4	3	150	51	47	2	24	2	51	4	2	2	1	1	6		1	0	1	0	0	0	0	1	0	0	0	0	0	0	0	0	0	0	0	0		8		1
621	2023-03-02	2	28	0	0		1	5		4	3	160	60	50	2	28	0	60	1	1	1	1	1	3		1	0	1	0	0	0	0	1	0	0	0	0	0	0	0	0	0	0	0	0		1		0
622	2023-03-11	2	16	6	1		1	4		4	3	158	53	49	2	24	2	58	4	2	3	1	1	5		1	0	1	1	0	0	0	0	0	0	0	0	0	0	0	0	0	0	0	0		3		0
623	2023-03-11	4	16	0	1		1	5		4	3	164	57	60	2	26	0	64	1	1	1	1	1	5		1	0	1	0	0	0	0	1	0	0	0	0	0	0	0	0	0	0	0	0		3		0
624	2023-03-13	7	13	6	0		1	5		4	3	160	60.1	57	2	25	5	65	2	1	2	1	#NULL!	5		1	0	1	0	0	0	0	0	0	0	0	0	0	0	0	0	0	0	0	0		3		1
625	2023-03-13	3	12	2	3		1	5		4	3	153	46.5	43	2	27	2	53	4	2	4	1	1	5		0	0	1	0	0	0	0	0	0	0	0	0	0	0	0	0	0	0	0	0		3		1
626	2023-03-13	2	22	5	2		1	3		4	3	150	53	46	2	24	0	54.5	2	2	3	1	1	6		0	0	1	0	0	0	0	0	0	0	0	0	0	0	0	0	0	0	0	0		3		0
627	2023-03-16	3	26	0	2		1	5		4	3	155	58	50	2	26	5	58	2	1	3	1	1	6		1	0	1	0	0	0	0	0	1	0	0	0	0	0	0	0	0	0	0	0		1		0
628	2023-03-23	6	24	0	2		1	4		4	3	150	54	48	2	24	0	54	2	1	1	1	1	5		1	0	0	0	0	0	0	0	0	0	0	0	0	0	0	0	0	0	0	0		1		0
629	2023-04-02	3	18	0	0		1	4		4	3	150	42.5	40	2	24	3	45	1	1	1	1	1	2		1	0	0	0	0	0	0	0	0	0	0	0	0	0	0	0	0	0	0	0		1		0
630	2023-04-02	1	12	0	0		1	5		4	3	150	48	49	2	24	0	50	3	2	2	1	1	4		1	0	0	0	0	0	0	0	0	0	0	0	0	0	0	0	0	0	0	0		1		0
631	2023-04-02	3	10	2	0		1	4		4	3	163	49	49	2	25	5	55	4	1	3	3	1	7	sister in law	1	0	1	0	0	0	0	0	0	0	0	0	0	0	0	0	0	0	0	0		1		0
632	2023-04-03	4	28	0	0		1	4		4	3	150	47	40	2	28	0	47	2	1	2	1	1	5		0	0	1	0	0	0	0	0	0	0	0	0	0	0	0	0	0	0	0	0		3		0
633	2023-04-07	3	27	4	2		1	4		4	3	150	56	52	2	27	4	56	2	1	2	1	1	6		1	0	1	0	0	0	0	0	0	1	0	0	0	0	0	0	0	0	0	0		1		0
634	2023-04-12	3	25	4	0		2	5		4	3	150	56.5	48.5	2	25	4	56.5	3	1	1	1	1	3		0	0	1	0	0	0	0	0	0	0	0	0	0	0	0	0	0	0	0	0		3		0
635	2023-06-19	4	20	0	2		1	4		4	3	159	54.5	57	2	25	0	58.5	2	1	3	1	1	4		1	0	0	0	0	0	0	0	0	0	0	0	0	0	0	0	0	0	0	0		1		0
636	2023-06-19	4	26	6	0		1	4		4	3	158	57	52	2	26	6	57	2	1	1	1	1	4		1	0	1	0	0	0	0	0	0	0	0	0	0	0	0	0	0	0	0	0		1		0
637	2023-06-21	1	24	3	1		1	4		4	3	152	57	56	2	24	3	57	2	1	1	1	1	3		1	0	0	0	0	0	0	0	0	0	0	0	0	0	0	0	0	0	0	0		1		0
638	2023-07-02	3	24	0	0		1	4		4	3	153	43	42	2	24	0	43	2	1	1	1	1	4		1	0	0	0	0	0	0	0	0	0	0	0	0	0	0	0	0	0	0	0		1		0
639	2023-07-03	6	24	5	0		1	4		4	3	147	56	42	2	25	5	56	1	1	1	1	1	5		1	0	0	0	0	1	0	0	0	0	0	0	0	0	0	0	0	0	0	0		1		0
640	2023-02-02	3	27	4	2		1	3		4	3	162	70	56	2	28	0	70	1	1	2	1	1	6		1	1	1	0	0	0	0	0	0	0	0	0	0	0	0	0	0	0	0	0		1		0
641	2023-02-08	3	12	2	1		1	5		4	3	150	53	47	2	25	4	54	1	2	2	1	1	3		0	0	1	0	0	0	0	0	0	0	0	0	0	0	0	0	0	0	0	0		3		0
642	2023-02-08	2	12	2	0		1	3		4	3	150	51	50	2	25	0	55	3	2	2	1	1	4		1	0	1	0	0	1	0	0	0	0	0	0	0	0	0	0	0	0	0	0		1		0
643	2023-02-12	1	10	0	0		1	3		4	3	158	52	54	2	25	2	60.4	2	1	1	1	1	5		0	0	0	0	0	0	0	0	0	0	0	0	0	0	0	0	1	0	0	0		17		1
644	2023-02-12	3	15	5	1		1	4		4	3	151	54	50	2	24	3	53	3	2	2	1	1	5		1	0	1	0	0	0	0	0	0	0	0	0	0	0	0	0	0	0	0	0		1		2
645	2023-02-12	4	12	2	0		1	4		4	3	156	46.1	47	2	26	0	51.5	4	2	4	1	1	6		1	0	0	0	0	0	0	0	0	0	0	0	0	0	0	0	0	0	0	0		1		0
646	2023-02-12	1	9	5	1		1	5		4	3	159	55.8	55	1	26	0	62	4	1	4	1	1	4		1	0	0	0	0	0	0	0	0	0	0	0	0	0	0	0	0	0	0	0		1		1
647	2023-02-12	3	26	0	0		1	3		4	3	152	60	55	2	26	0	60	3	1	1	1	1	7		1	0	1	0	0	0	0	0	0	0	0	0	0	0	0	0	0	0	0	0		3		0
648	2023-02-13	1	22	2	0		1	3		4	3	157	50.7	44	2	26	5	56	3	2	2	1	1	4		1	0	1	0	0	0	0	1	0	0	0	0	0	0	0	0	0	0	0	0		1		0
649	2023-02-13	1	11	2	2		1	3		4	3	164	82	70	2	26	1	83	3	1	1	1	1	3		0	0	1	0	0	0	0	0	0	0	0	0	0	0	0	0	0	0	0	0		3		0
650	2023-02-17	3	14	3	1		1	4		4	3	160	60	56	2	26	4	66.3	2	2	3	1	1	3		1	0	0	0	0	0	0	0	0	0	0	0	0	0	0	0	0	0	0	0		1		0
651	2023-02-18	3	26	2	2		1	5		4	3	154	63.7	58	2	26	2	63.7	1	1	1	1	1	4		1	0	1	0	0	0	0	0	0	0	0	0	0	0	0	0	0	0	0	0		1		0
652	2023-02-25	2	21	5	1		1	3		4	3	160	54	47	2	25	0	56	2	2	3	1	1	5		0	0	1	0	0	0	0	1	0	0	0	0	0	0	0	0	0	0	0	0		3		0
653	2023-02-25	3	17	2	1		1	4		4	3	165	48	44	2	26	4	53.3	2	2	2	1	1	4		0	0	1	0	0	0	0	0	1	0	0	0	0	0	0	0	0	0	0	0		3		0
654	2023-02-25	1	26	0	0		1	4		4	3	157	51	46	2	26	0	51	1	1	1	1	1	4		1	0	1	0	1	1	0	0	0	0	0	0	0	0	0	0	0	0	0	0		1		0
655	2023-03-07	4	12	0	2		1	4		4	3	158	55	50	2	24	4	61	1	1	2	1	1	4		0	0	1	0	0	0	0	0	0	0	0	0	0	0	0	0	0	0	0	0		3		0
656	2023-03-07	3	19	0	2		1	3		4	3	147	50	48	2	25	4	53	3	2	3	1	1	6		1	0	0	0	0	0	0	0	0	0	0	0	0	0	0	0	0	0	0	0		1		0
657	2023-03-11	1	9	0	0		1	5		4	3	160	53.9	53	2	27	2	59	3	1	1	1	1	7		0	0	1	0	0	0	0	1	0	0	0	0	0	0	0	0	0	0	0	0		3		1
658	2023-03-23	1	14	0	3		1	3		4	3	154	53	49	2	25	3	60	1	1	2	1	1	4		0	0	1	1	0	1	0	0	0	1	0	0	0	0	0	0	0	0	0	0		1		0
659	2023-03-23	1	10	3	0		1	4		4	3	154	50	47	2	25	0	51	2	2	3	1	1	1		0	0	1	0	0	0	0	1	0	0	0	0	0	0	0	0	0	0	0	0		3		0
660	2023-03-25	1	20	1	0		1	5		4	3	157	58	48	2	24	0	62	3	2	3	1	1	4		1	0	0	0	0	0	0	0	0	0	0	0	0	0	0	0	0	0	0	0		1		0
661	2023-03-26	3	22	3	1		1	4		4	3	160	48	44	2	26	5	51	2	1	1	1	1	5		1	0	1	0	0	0	0	1	0	0	0	0	0	0	0	0	0	0	0	0		3		0
662	2023-03-26	1	12	1	1		1	3		4	3	155	57.8	55	2	25	1	62	3	1	2	1	1	4		1	0	0	0	0	0	0	0	0	0	0	0	0	0	0	0	0	0	0	0		1		0
663	2023-04-04	1	27	0	1		1	5		4	3	158	61	55	2	27	5	61	3	2	3	1	1	6		1	0	0	0	0	1	0	0	0	0	0	0	0	0	0	0	0	0	0	0		1		0
664	2023-04-07	2	9	5	0		1	4		4	3	163	52	50	2	24	0	57	1	1	2	1	1	4		1	0	0	0	0	1	0	0	0	0	0	0	0	0	0	0	0	0	0	0		1		0
665	2023-06-18	1	27	0	0		1	4		4	3	165	110	110	2	27	0	110	3	1	2	1	1	4		1	0	1	0	0	0	0	0	0	0	0	0	0	0	0	0	0	0	0	0		1		0
666	2023-06-25	1	28	0	0		1	4		4	3	158	54	45	2	28	0	54	3	2	3	1	1	5		1	0	0	0	0	0	0	0	0	0	0	0	0	0	0	0	0	0	0	0		1		0
667	2023-07-27	2	23	0	1		1	5		4	3	154	56	53	2	24	4	57	2	2	3	1	1	5		1	0	0	0	0	0	0	0	0	0	0	0	0	0	0	0	0	0	0	0		1		0
668	2023-02-03	4	18	1	1		1	5		4	3	156	53	46	2	27	2	55	1	1	1	1	1	3		1	0	0	0	0	0	0	0	0	0	0	0	0	0	0	0	0	0	0	0		3		0
669	2023-02-11	3	26	3	2		1	4		4	3	152	51	48	2	26	3	51	1	2	3	1	1	4		1	0	0	0	0	0	0	0	0	0	0	0	0	0	0	0	0	0	0	0		1		0
670	2023-02-11	1	26	4	2		1	3		4	3	150	54	48	2	26	5	54	1	1	1	1	1	4		1	0	0	0	0	0	0	0	0	0	0	0	0	0	0	0	0	0	0	0		1		0
671	2023-02-14	8	24	6	2		1	4		4	3	158	60	50	2	24	6	60	1	1	1	1	2	5		1	0	1	0	0	0	0	1	1	0	0	0	0	0	0	0	0	0	0	0		1		0
672	2023-02-19	2	18	5	2		1	4		4	3	163	54	49	2	25	1	58	4	2	2	1	1	6		1	0	1	0	0	0	0	0	0	0	0	0	0	0	0	0	0	0	0	0		1		0
673	2023-02-18	2	13	0	0		1	4		4	3	150	52	46	2	27	0	60	2	1	2	1	1	4		1	0	1	1	0	0	0	0	0	0	0	0	0	0	0	0	0	0	0	0		1		0
674	2023-02-19	4	25	5	0		1	5		4	3	158	73	60	2	25	6	73	2	1	1	1	1	2		1	0	1	0	0	0	0	1	0	0	0	0	0	0	0	0	0	0	0	0		1		0
675	2023-02-22	3	16	0	1		2	5		4	3	163	67	72	2	25	4	73	1	1	1	1	1	5		1	0	1	0	0	0	0	0	0	0	0	0	0	0	0	0	0	0	0	0		1		0
676	2023-03-01	7	24	2	0		1	4		4	3	160	50	45	2	24	2	50	1	2	2	1	1	5		1	0	0	0	0	0	0	0	0	0	0	0	0	0	0	0	0	0	0	0		1		0
677	2023-03-01	3	26	6	0		1	5		4	3	158	59	47	2	26	6	59	1	1	2	1	1	5	Father-in-law's sister	1	0	0	0	0	0	0	0	0	0	0	0	0	0	0	0	0	0	0	0		1		0
678	2023-03-01	3	24	5	1		1	5		4	3	150	49	43	2	27	0	51	1	2	3	1	1	3		1	0	1	0	0	0	0	0	0	0	0	0	0	0	0	0	0	0	0	0		3		0
679	2023-03-01	1	22	4	0		1	5		4	3	159	58	51	2	24	2	58.5	4	2	2	1	1	2		1	0	1	0	0	0	0	0	0	0	0	0	0	0	0	0	0	0	0	0		1		0
680	2023-02-26	3	23	2	2		1	4		4	3	154	57	52	2	24	3	58	3	2	2	1	1	4		1	0	1	0	0	0	0	1	0	0	0	0	0	0	0	0	0	0	0	0		1		0
681	2023-02-28	3	21	3	0		2	5		4	3	158	47	48	2	25	5	49	4	1	1	1	1	4		1	0	1	0	0	0	0	0	0	0	0	0	0	0	0	0	0	0	0	0		1		0
682	2023-02-28	3	12	1	1		1	5		4	3	157	51	48	2	26	5	60	4	2	4	1	1	3		1	1	1	0	0	0	0	1	0	1	0	0	0	0	0	0	0	0	0	0		1		0
683	2023-03-25	2	27	0	1		1	4		4	3	148	58	52	2	27	0	58	1	1	1	1	1	5		1	0	1	0	0	0	0	0	0	0	0	0	0	0	0	0	0	0	0	0		1		0
684	2023-03-25	8	25	6	1		2	4		4	3	160	50	44	2	25	6	50	2	1	1	1	1	4		1	0	1	0	0	0	0	1	0	0	0	0	0	0	0	0	0	0	0	0		8		1
685	2023-03-25	7	27	0	0		1	4		4	3	158	56	48	2	27	0	56	2	2	2	1	1	4		1	0	1	0	0	0	0	0	0	0	0	0	0	0	0	1	0	0	0	0	Wife's maternal grandmother	16	Wife's maternal grandmother	0
686	2023-03-29	5	25	6	0		1	4		4	3	160	58	52	2	25	6	58	1	1	1	1	1	6		1	0	0	0	0	0	0	1	0	0	0	0	0	0	0	0	0	0	0	0		1		0
687	2023-03-29	5	16	1	1		2	5		4	3	155	51	49	2	26	1	58	1	1	1	1	1	4		1	0	1	0	0	0	0	1	0	0	0	0	0	0	0	0	0	0	0	0		3		0
688	2023-03-29	3	24	0	1		1	5		4	3	156	61	54	2	24	0	61	3	2	2	1	1	5		1	0	0	0	0	0	0	1	0	0	0	0	0	0	0	0	0	0	0	0		1		1
689	2023-02-07	2	20	1	0		1	4		4	3	154	44	42	2	24	1	59	1	1	1	1	1	5		1	0	1	1	0	1	0	1	0	0	0	0	0	0	0	0	0	0	0	0		1		0
690	2023-03-06	3	24	6	2		1	4		4	3	150	63	58	2	24	6	63	1	1	1	1	1	4		1	0	1	1	0	0	0	0	0	0	0	0	0	0	0	0	0	0	0	0		1		0
691	2023-02-04	4	25	6	0		1	4		4	3	167	70	58	2	25	6	70	2	3	1	1	1	4		1	0	1	1	0	0	0	0	1	0	0	0	0	0	0	0	0	0	0	0		3		0
692	2023-02-09	1	24	5	1		1	3		4	3	155	69	60	2	24	5	69	3	2	2	1	1	4		1	0	0	0	0	0	0	0	0	0	0	0	0	0	0	0	0	0	0	0		1		0
693	2023-02-09	1	9	6	2		1	5		4	3	157	50	49	2	26	3	54	1	2	1	1	1	6		1	0	0	0	0	0	0	0	0	0	0	0	0	0	0	0	0	0	0	0		1		0
694	2023-02-19	3	22	5	0		1	5		4	3	158	60	50	2	27	5	65	1	1	1	1	1	4		1	0	0	0	0	0	0	0	0	0	0	0	0	0	0	0	0	0	0	0		1		0
695	2023-02-19	3	18	0	0		2	5		4	3	147	47	43	2	26	5	50	4	2	#NULL!	2	1	5		1	0	0	0	0	0	0	0	0	0	0	0	0	0	0	0	0	0	0	0		1		0
696	2023-02-19	3	16	6	0		1	4		4	3	160	48	48	2	25	5	52	1	1	2	1	1	4		1	0	0	0	0	0	0	0	0	0	0	0	0	0	0	0	0	0	0	0		1		0
697	2023-02-19	1	21	4	1		1	3		4	3	145	46	43	2	27	0	52	1	1	1	1	1	7	sister in law	1	0	0	0	0	0	0	0	0	0	0	0	0	0	0	0	0	0	0	0		3		0
698	2023-02-24	1	10	0	0		1	5		4	3	147	45	45	2	26	2	50	1	1	1	1	1	2		0	0	1	0	0	0	0	0	0	0	0	0	0	0	0	0	0	0	0	0		3		0
699	2023-03-05	1	9	1	1		1	4		4	3	167	58	55	2	27	0	65	1	1	1	1	1	4		1	0	0	1	0	0	0	0	0	0	0	0	0	0	0	0	0	0	0	0		1		0
700	2023-03-05	1	11	0	0		1	4		4	3	165	51	49	2	24	3	55	3	1	2	1	1	5		1	0	1	0	0	0	0	0	0	0	0	0	0	0	0	0	0	0	0	0		1		0
701	2023-03-05	4	28	0	0		1	3		4	3	147	47	38	2	28	0	47	3	2	1	1	1	5		1	0	1	0	0	0	0	0	0	1	0	0	0	0	0	0	0	0	0	0		1		0
702	2023-03-09	6	12	0	0		1	4		4	3	160	49	49	2	27	3	53	2	1	1	1	1	2		1	0	1	0	0	0	0	0	0	0	0	0	0	0	0	0	0	0	0	0		1		0
703	2023-03-09	1	13	6	0		1	5		4	3	160	48	50	2	26	3	56	3	2	2	1	1	5		1	0	0	0	0	0	0	0	0	0	0	0	0	0	0	0	0	0	0	0		1		0
704	2023-03-09	3	12	0	1		1	4		4	3	161	54.5	52	2	26	3	57	2	1	2	1	1	6		1	0	1	0	0	0	0	0	0	0	0	0	0	0	0	0	0	0	0	0		3		1
705	2023-03-14	3	22	6	1		1	3		4	3	160	64	58	3	26	0	62	1	1	2	1	#NULL!	3		1	0	0	0	0	0	0	0	0	0	0	0	0	0	0	0	0	0	0	0		1		0
706	2023-03-14	3	10	0	1		2	5		4	3	156	47	46	2	26	5	55	4	2	1	1	1	4		1	0	1	1	0	1	0	0	0	0	0	0	0	0	0	0	0	0	0	0		1		1
707	2023-03-17	4	18	0	1		2	5		4	3	158	48	46	2	26	2	54	1	2	1	1	1	6		1	0	0	0	0	0	0	0	0	0	0	0	0	0	0	0	0	0	0	0		1		0
708	2023-03-17	1	9	2	1		1	5		4	3	154	44	41	2	25	6	45	3	1	2	1	1	4		1	0	1	0	0	0	0	0	0	0	0	0	0	0	0	0	0	0	0	0		1		0
709	2023-03-20	3	24	3	0		1	4		4	3	152	47	39.5	2	27	3	50	3	1	1	1	1	4		1	0	1	0	0	0	0	0	0	0	0	0	0	0	0	0	0	0	0	0		3		1
710	2023-03-20	2	11	0	0		1	3		4	3	155	45	45	2	26	1	50	1	1	1	1	1	2		1	0	1	0	0	0	0	0	0	0	0	0	0	0	0	0	0	0	0	0		1		0
711	2023-03-20	1	10	2	0		1	4		4	3	160	51	48	2	24	5	27	1	1	1	1	1	4		1	0	1	0	1	1	0	0	0	0	0	0	0	0	0	0	0	0	0	0		1		0
712	2023-03-22	1	16	6	1		1	3		4	3	153	46	48	2	26	3	52	1	2	1	1	1	5		1	0	0	0	0	0	0	0	0	0	0	0	0	0	0	0	0	0	0	0		1		1
713	2023-03-25	1	9	1	1		1	5		4	3	160	51	50	2	25	4	55	1	1	1	1	1	3		1	0	0	0	0	0	0	0	0	0	0	0	0	0	0	0	0	0	0	0		1		0
714	2023-03-25	1	10	1	2		1	5		4	3	155	40	40	2	26	0	47	4	1	1	1	1	5		1	0	0	0	0	0	0	0	0	0	0	0	0	0	0	0	0	0	0	0		1		0
715	2023-03-25	2	7	0	0		1	4		4	3	165	47	46	2	24	1	50	3	1	1	1	1	4		1	0	0	0	0	0	0	0	0	0	0	0	0	0	0	0	0	0	0	0		1		0
716	2023-03-26	3	24	3	0		1	4		4	3	156	67	58	2	24	3	67	1	1	1	1	1	4		1	0	1	0	0	1	0	0	0	0	0	0	0	0	0	0	0	0	0	0		1		0
717	2023-04-04	2	22	1	2		1	4		4	3	153	63	60	2	26	4	65	2	1	2	1	1	4		1	0	0	0	0	0	0	0	0	0	0	0	0	0	0	0	0	0	0	0		1		0
718	2023-04-05	1	11	2	3		1	3		4	3	158	57	55	2	24	0	64	1	1	1	1	1	6		1	0	1	0	0	1	0	1	0	0	0	0	0	0	0	0	0	0	0	0		1		0
719	2023-04-02	1	11	2	3		2	4		4	3	154	42	40	2	24	0	52	3	2	3	1	1	5		1	0	1	0	0	0	0	0	0	0	0	0	0	0	0	0	0	0	0	0		1		0
720	2023-04-02	1	28	0	0		1	3		4	3	154	60	50	2	28	0	60	1	1	2	1	1	2		0	0	1	0	0	0	0	0	0	0	0	0	0	0	0	0	0	0	0	0		1		0
721	2023-04-02	2	7	2	0		1	4		4	3	165	65	62	2	24	0	78	2	1	1	1	2	3		1	0	1	1	0	0	0	0	0	0	0	0	0	0	0	0	0	0	0	0		1		0
722	2023-06-03	3	26	3	2		2	5		4	3	155	65	55	2	26	3	65	4	2	1	1	1	3		1	0	1	0	0	0	0	0	0	0	0	0	0	0	0	0	0	0	0	0		3		0
723	2023-06-19	2	26	3	1		2	3		4	3	156	59	53	2	26	3	59	1	2	#NULL!	1	1	2		1	0	0	0	0	0	0	0	0	0	0	0	0	0	0	0	0	0	0	0		1		0
724	2023-06-25	3	24	0	0		1	4		4	3	162	54	48	2	24	0	54	1	1	2	1	1	4		1	0	0	0	0	0	0	0	0	0	0	0	0	0	0	0	0	0	0	0		1		0
725	2023-07-01	1	27	3	0		1	4		4	3	165	70	60	2	27	3	70	2	1	1	1	1	6	husband's uncle	1	0	0	0	1	0	0	0	0	0	0	0	0	0	0	0	0	0	0	0		1		1
726	2023-07-09	3	24	0	0		1	4		4	3	159	67	56	2	24	0	67	2	1	1	1	1	5		1	0	0	0	0	0	0	0	0	0	0	0	0	0	0	0	0	0	0	0		1		0
727	2023-03-20	3	27	2	1		1	5		4	3	153	50	49	2	27	2	50	3	1	2	1	1	6		1	0	1	0	0	0	0	0	0	1	0	0	0	0	0	0	0	0	0	0		1		0
728	2023-04-06	3	26	0	2		1	4		4	3	155	60	54	2	26	0	60	1	1	2	1	1	5		1	0	1	0	0	0	0	1	0	0	0	0	0	0	0	0	0	0	0	0		1		0
729	2023-02-05	3	15	1	2		1	4		4	3	166	57	55	2	24	2	59	2	1	2	1	1	6		1	0	1	0	0	0	0	1	0	0	0	0	0	0	0	0	0	0	0	0		1		0
730	2023-02-05	3	11	6	0		3	4		4	3	156	60	58	2	26	0	58	2	1	1	1	1	5		1	0	1	0	0	0	0	0	0	0	0	0	0	0	0	0	0	0	0	0		1		0
731	2023-02-05	3	26	0	0		1	4		4	3	157	51	45	2	26	0	51	2	1	1	1	1	3		1	0	1	0	0	0	0	0	0	0	0	0	0	0	0	0	0	0	0	0		1		1
732	2023-02-05	2	15	2	0		1	4		4	3	156	46	51	2	28	0	44	2	1	1	1	1	5		1	0	0	0	0	0	0	0	0	0	0	0	0	0	0	0	0	0	0	0		1		0
733	2023-02-07	1	16	1	1		1	5		4	3	156	60	56	2	24	3	63	3	2	1	1	1	5		1	0	1	0	0	0	0	0	0	0	0	0	0	0	0	0	0	0	0	0		1		0
734	2023-02-15	4	25	0	1		1	5		4	3	150	53	48	2	25	0	55	1	1	1	1	1	5		1	0	1	1	0	0	0	0	0	0	0	0	0	0	0	0	0	0	0	0		2		0
735	2023-02-14	3	13	6	1		1	5		4	3	160	55	53	2	24	0	59	3	1	1	1	1	5		1	0	1	0	0	0	0	0	0	0	0	0	0	0	0	0	0	0	0	0		1		0
736	2023-02-19	3	27	0	0		1	4		4	3	153	56	46	2	27	0	56	1	1	1	1	1	4		1	0	0	0	0	0	0	0	0	0	0	0	0	0	0	0	0	0	0	0		1		0
737	2023-02-26	3	10	0	0		1	4		4	3	160	45.5	44	2	27	2	52	2	1	1	1	#NULL!	4		1	0	1	1	0	1	1	0	0	0	0	0	0	0	0	0	0	0	0	0		1		0
738	2023-02-26	2	12	3	1		1	4		4	3	160	50	50	2	27	2	53	1	1	1	1	1	5		1	0	0	0	0	0	0	0	0	0	0	0	0	0	0	0	0	0	0	0		1		0
739	2023-02-26	3	9	2	1		1	4		4	3	160	68	66	2	26	0	70	4	2	2	1	1	4		1	0	1	0	0	0	0	0	0	0	0	0	0	0	0	0	0	0	0	0		3		0
740	2023-02-26	3	22	4	0		1	4		4	3	155	50	44	2	25	6	51	2	1	1	1	1	3		1	0	1	0	0	0	0	0	0	0	0	0	0	0	0	0	0	0	0	0		1		0
741	2023-02-26	3	25	1	1		1	5		4	3	156	57	48	2	25	1	57	2	1	1	1	1	5		1	0	0	0	0	0	0	1	0	0	0	0	0	0	0	0	0	0	0	0		1		0
742	2023-02-28	3	26	0	0		1	4		4	3	160	54	48	2	26	0	54	4	1	1	1	1	4		1	0	1	1	1	0	0	1	0	0	0	0	0	0	0	0	0	0	0	0		1		0
743	2023-03-05	3	28	0	0		1	5		4	3	163	63	55	2	28	0	63	2	1	1	1	1	4		1	0	0	0	0	0	0	1	0	0	0	0	0	0	0	1	0	0	0	0	grand mother	1		0
744	2023-03-13	1	16	0	2		1	4		4	3	156	54	50	2	24	6	57	2	1	2	1	1	5		0	0	0	0	0	0	0	1	0	0	0	0	0	0	0	0	0	0	0	0		1		0
745	2023-03-19	1	26	3	1		1	3		4	3	154	54	48	2	27	0	55	4	#NULL!	2	2	1	5		0	0	1	0	0	1	0	0	0	0	0	0	0	0	0	0	0	0	0	0		3		0
746	2023-03-19	1	9	4	0		1	4		4	3	154	56	53	2	24	5	60	1	1	1	1	1	3		1	0	1	0	0	0	0	0	0	0	0	0	0	0	0	0	0	0	0	0		3		0
747	2023-03-19	4	9	2	1		1	4		4	3	154	49	46	2	24	3	53	3	2	4	1	1	5		1	0	1	0	1	1	0	0	0	0	0	0	0	0	0	0	0	0	0	0		1		0
748	2023-03-19	3	16	4	0		1	4		4	3	159	44	40	2	26	3	49	1	1	2	1	1	4		1	0	0	0	0	1	0	0	0	0	0	0	0	0	0	0	0	0	0	0		1		0
749	2023-03-19	4	22	0	2		1	3		4	3	160	55	50	2	26	5	58	2	1	1	1	1	#NULL!		1	0	1	0	0	0	0	0	0	0	0	0	0	0	0	0	0	0	0	0		3		0
750	2023-03-19	3	20	2	0		1	3		4	3	160	65	58	2	24	0	65	2	1	1	1	1	4		1	0	1	1	0	0	0	0	0	0	0	0	0	0	0	0	0	0	0	0		1		0
751	2023-03-19	3	24	5	1		1	5		4	3	163	73	68	2	24	6	73	2	1	1	1	1	5		1	0	0	0	0	0	0	0	0	0	0	0	0	0	0	0	0	0	0	0		1		0
752	2023-03-19	1	11	5	1		1	5		4	3	160	55	50	2	25	5	66.5	3	1	1	1	1	3		1	0	1	0	0	0	0	1	0	1	0	0	0	0	0	0	0	0	0	0		1		0
753	2023-03-29	1	24	3	0		1	5		4	3	160	51	47	2	26	1	52	2	1	2	1	1	2		0	0	1	0	0	0	0	0	0	0	0	0	0	0	0	0	0	0	0	0		3		0
754	2023-04-03	4	12	4	1		1	5		4	3	158	48	47	2	25	0	52	2	1	2	1	1	5		1	0	1	0	0	0	0	0	0	0	0	0	0	0	0	0	0	0	0	0		1		0
755	2023-01-03	1	22	3	0		1	5		4	3	169	66	56	2	26	5	68	4	2	3	1	1	2		1	0	0	0	0	0	0	0	0	0	0	0	0	0	0	0	0	0	0	0		1		0
756	2023-01-03	1	21	2	1		1	5		4	3	163	51	57	2	27	0	66	1	1	1	1	1	5		0	0	1	0	0	0	0	0	0	0	0	0	0	0	0	0	0	0	0	0		1		0
757	2023-01-09	3	9	6	0		1	4		4	3	158	56	54	2	27	2	67	2	1	2	1	1	3		1	0	0	0	0	0	0	0	0	0	0	0	0	0	0	0	0	0	0	0		1		0
758	2023-01-10	1	9	2	0		1	5		4	3	156	50	49	2	27	0	51	3	2	2	1	1	2		1	0	1	0	0	0	0	0	0	0	0	0	0	0	0	0	0	0	0	0		3		0
759	2023-01-13	5	14	4	2		1	4		4	3	149	50	53	2	27	0	68	1	1	1	1	1	4		1	0	0	0	1	0	0	0	0	0	0	0	0	0	0	0	0	0	0	0		1		0
760	2023-01-06	4	14	2	2		1	3		4	2	138	43	41	2	28	0	49	2	1	2	1	1	4		1	0	1	1	0	0	0	1	0	0	0	0	0	0	0	0	0	0	0	0		1		0
761	2023-01-06	3	14	3	0		1	4		4	3	152	53	55	2	26	0	58	1	1	1	1	1	4		1	0	1	0	0	0	0	0	0	0	0	0	0	0	0	0	0	0	0	0		1		0
762	2023-01-08	3	20	6	0		1	5		4	3	152	43	40	2	24	5	46	1	1	1	1	1	5		1	0	1	0	0	0	0	0	0	0	0	0	0	0	0	0	0	0	0	0		1		0
763	2023-01-08	3	22	1	0		1	4		4	3	150	42	40	2	26	0	44.5	2	2	7	1	1	4		1	0	0	0	0	0	0	0	0	0	0	0	0	0	0	0	0	0	0	0		1		0
764	2023-01-08	3	6	3	1		1	4		4	3	157	50	50	2	24	0	57	2	2	2	1	1	5		1	0	0	0	0	0	0	0	0	0	0	0	0	0	0	0	0	0	0	0		1		0
765	2023-01-08	3	11	0	1		1	5		4	3	150	48	46	2	27	3	51	2	2	3	1	1	3		0	0	1	0	0	0	0	0	0	0	0	0	0	0	0	0	0	0	0	0		3		0
766	2023-01-05	3	20	0	0		1	4		4	3	146	50	51	2	25	3	54	2	2	2	1	1	4		1	0	0	0	0	0	0	0	0	0	0	0	0	0	0	0	0	0	0	0		1		0
767	2023-01-05	1	12	0	0		1	4		4	4	150	47	44	2	26	0	56	4	1	1	1	1	4		1	0	1	0	0	0	0	1	0	0	0	0	0	0	0	0	0	0	0	0		1		0
768	2023-01-10	3	20	0	2		1	3		4	3	160	48	44	2	26	0	51	2	2	2	1	1	4		0	0	0	0	0	0	0	1	0	0	0	0	0	0	0	0	0	0	0	0		1		0
769	2023-01-10	1	15	4	1		1	3		4	3	159	87	73	2	24	3	91	1	2	2	1	1	3		1	0	1	0	0	0	0	0	0	0	0	0	0	0	0	0	0	0	0	0		1		0
770	2023-01-10	3	12	0	1		1	4		4	3	152	43	45	1	25	2	46	1	1	1	1	1	6		1	0	1	0	1	0	0	0	0	0	0	0	0	0	0	0	0	0	0	0		1		0
771	2023-01-11	3	10	5	1		1	3		4	3	156	50	46	2	26	0	53.3	1	1	1	1	1	5		1	0	1	1	0	0	0	0	0	0	0	0	0	0	0	0	0	0	0	0		1		0
772	2023-01-11	3	22	1	0		1	4		4	3	160	50	48	2	24	0	57.6	2	1	1	1	1	5		0	0	0	0	1	0	0	0	0	0	0	0	0	0	0	0	0	0	0	0		4		0
773	2023-01-11	4	12	3	0		1	5		4	3	154	51.7	50	2	24	2	56	2	1	2	1	1	3		1	0	1	0	1	0	0	0	0	0	0	0	0	0	0	0	0	0	0	0		1		0
774	2023-01-13	3	24	6	0		1	4		4	3	160	50	47	2	25	2	51	3	2	2	1	1	3		1	0	0	0	0	0	0	0	0	0	0	0	0	0	0	0	0	0	0	0		1		0
775	2023-01-13	3	11	4	1		1	5		4	3	162	50	48	2	25	0	56	2	1	1	1	1	5		1	0	0	0	1	0	0	0	0	0	0	0	0	0	0	0	0	0	0	0		1		0
776	2023-01-13	1	9	0	1		1	4		4	3	162	52	52	2	26	2	62	3	1	2	1	1	4		1	0	0	0	0	0	0	0	0	0	0	0	0	0	0	0	0	0	0	0		1		0
777	2023-01-04	3	15	5	1		1	4		4	3	150	42	40	3	24	2	45.3	1	1	1	1	1	3		1	0	0	0	0	0	0	0	0	0	0	0	0	0	0	0	0	0	0	0		1		0
778	2023-01-09	1	12	3	3		1	3		4	3	152	46.6	50	2	24	0	50.6	4	2	3	1	1	2		1	0	0	0	1	0	0	0	0	0	0	0	0	0	0	0	0	0	0	0		1		0
779	2023-01-09	5	16	5	0		1	4		4	3	161	52	49	2	24	5	56	3	2	2	2	1	2		1	0	1	0	0	0	0	0	0	0	0	0	0	0	0	0	0	0	0	0		1		1
780	2023-01-07	4	8	2	0		1	4		4	3	160	46	48	2	25	0	52	3	1	3	1	1	4		1	0	1	0	0	0	0	0	0	0	0	0	0	0	0	0	0	0	0	0		3		0
781	2023-01-06	3	5	0	0		1	4		4	3	165	50	50	2	27	3	56	2	2	2	1	1	4		1	0	0	0	1	0	0	0	0	0	0	0	0	0	0	0	0	0	0	0		3		0
782	2023-01-07	1	20	0	1		1	3		4	3	155	50	44	2	26	2	54	1	1	1	1	1	4		1	0	0	0	0	0	0	0	0	0	0	0	0	0	0	0	0	0	0	0		1		0
783	2023-01-05	1	11	2	1		1	4		4	3	160	65	60	2	25	2	72	3	1	1	1	2	6		1	0	1	0	0	0	0	0	0	0	0	0	0	0	0	0	0	0	0	0		1		0
784	2023-01-05	4	10	2	0		1	5		4	3	158	56	52	2	27	1	62	1	1	1	1	1	3		1	0	1	0	0	0	0	1	0	0	0	0	0	0	0	0	0	0	0	0		1		0
785	2023-01-08	1	15	2	0		1	4		4	3	168	51	45	2	27	0	57	3	2	2	1	1	4		1	0	1	0	0	0	0	0	0	1	0	0	0	0	0	0	0	0	0	0		3		1
786	2023-01-12	1	12	0	1		1	5		4	3	155	47	45	2	24	3	53	3	1	1	1	1	3		1	1	1	0	0	0	0	0	0	0	0	0	0	0	0	0	0	0	0	0		1		0
787	2023-01-12	3	20	6	0		1	4		4	3	156	54	50	2	26	0	49	1	1	1	1	1	8		1	0	0	0	0	0	0	0	0	0	0	0	0	0	0	0	0	0	0	0		1		0
788	2023-01-12	1	19	0	1		1	5		4	3	155	54	48	2	26	0	60	3	2	2	1	1	3		1	0	1	0	1	1	0	1	0	0	0	0	0	0	0	0	0	0	0	0		1		0
789	2023-01-12	1	16	3	1		1	4		4	3	153	48	44	2	25	4	52	2	1	1	1	1	3		1	0	1	1	0	0	0	1	0	0	0	0	0	0	0	0	0	0	0	0		3		0
790	2023-01-12	3	10	5	2		2	3		4	3	158	50	48	2	24	1	57	1	2	3	2	2	5		1	0	1	0	1	0	0	0	0	0	0	0	0	0	0	0	0	0	0	0		1		0
791	2023-01-12	1	13	2	0		1	5		4	3	153	45	44	2	26	0	50	#NULL!	2	1	1	1	2		1	0	1	1	0	0	0	0	0	0	0	0	0	0	0	0	0	0	0	0		1		0
792	2023-01-14	3	12	2	2		1	4		4	3	157	45	49	2	24	3	49	2	1	1	1	1	3		1	0	1	0	0	0	0	0	0	0	0	0	0	0	0	0	0	0	0	0		1		0
793	2023-01-15	1	20	2	1		1	4		4	3	152	57	49	2	27	0	62	3	2	1	1	1	5		1	0	1	0	0	0	0	0	0	0	0	0	0	0	0	0	0	0	0	0		1		0
794	2023-01-15	3	23	5	1		1	3		4	3	156	49	46	2	26	0	58	2	1	1	1	2	3		0	0	0	1	0	0	0	1	0	0	0	0	0	0	0	0	0	0	0	0		4		0
795	2023-01-15	2	15	2	0		1	4		4	3	165	55	53	2	25	1	58	3	2	2	1	1	3		0	0	1	0	0	0	0	0	0	0	0	0	0	0	0	0	0	0	0	0		3		0
796	2023-01-15	3	11	4	0		4	4		4	3	155	49	47	2	24	3	60	3	2	1	1	1	4		1	0	1	0	0	0	0	0	0	0	0	0	0	0	0	0	0	0	0	0		1		1
797	2023-01-15	3	6	1	1		1	5		4	3	155	48	48	2	27	5	50	2	1	1	1	1	5		1	0	1	0	1	0	0	0	0	0	0	0	0	0	0	0	0	0	0	0		1		0
798	2023-01-15	1	16	4	0		1	3		4	3	160	60	56	2	24	5	64	1	1	2	1	1	5		1	0	0	0	0	0	0	0	0	0	0	0	0	0	0	0	0	0	0	0		1		0
799	2023-01-15	2	21	2	1		1	5		4	3	152	54	52	2	27	0	59	4	2	#NULL!	1	1	5		1	0	0	0	0	0	0	1	0	0	0	0	0	0	0	0	0	0	0	0		1		0
800	2023-01-15	3	10	2	0		1	4		4	3	162	51	48	2	24	1	58	3	1	2	1	1	3		1	0	1	1	0	1	0	1	0	0	0	0	0	0	0	0	0	0	0	0		1		0
801	2023-01-15	1	18	5	2		1	4		4	3	155	51	50	2	26	6	52	2	1	1	1	1	6		1	0	1	0	0	0	0	0	0	0	0	0	0	0	0	0	0	0	0	0		1		0
802	2023-01-15	4	11	2	1		1	5		4	3	160	52	64	1	24	2	57	4	2	4	1	1	6		1	0	1	0	1	0	0	0	1	0	0	0	0	0	0	0	0	0	0	0		1		0
803	2023-01-15	1	13	6	0		1	4		4	3	161	54	57	2	24	0	60	1	1	1	1	1	5		1	0	1	0	0	0	0	0	0	0	0	0	0	0	0	0	0	0	0	0		3		0
804	2023-01-15	3	10	0	0		1	4		4	3	158	45	43	2	24	1	50	2	1	1	1	1	4		1	0	0	0	0	0	0	0	0	0	0	0	0	0	0	0	0	0	0	0		1		0
805	2023-01-13	3	14	2	2		1	4		4	3	152	47	47	2	24	5	52	3	2	3	1	1	6		0	1	0	0	1	0	0	0	0	0	0	0	0	0	0	0	0	0	0	0		1		0
806	2023-01-13	8	20	4	1		1	4		4	3	149	50	42	2	27	3	55	3	1	1	1	2	5		0	0	0	0	1	0	0	0	0	0	0	0	0	0	0	0	0	0	0	0		3		0
807	2023-01-15	2	8	5	0		1	4		4	3	145	51	49	2	25	5	56	1	1	1	1	1	5		1	0	1	1	0	0	0	1	0	0	0	0	0	0	0	0	0	0	0	0		1		0
808	2023-01-15	3	20	5	0		1	4		4	3	163	51	49	2	24	5	54	1	1	1	1	1	4		1	0	0	0	0	0	0	1	0	0	0	0	0	0	0	0	0	0	0	0		1		0
809	2023-01-15	1	19	6	0		1	5		4	3	155	55	54	2	25	6	60	3	2	2	1	1	5		1	0	0	0	0	0	0	0	0	0	0	0	0	0	0	0	0	0	0	0		1		0
810	2023-02-04	4	18	3	2		1	3		3	3	155	48	48	2	25	6	53	1	1	1	1	1	6		1	0	1	0	0	0	0	1	0	0	0	0	0	0	0	0	0	0	0	0		1		0
811	2023-03-23	3	11	4	0		1	5		3	3	154	39	38	2	26	2	44	2	1	3	1	1	4		1	0	1	0	0	0	0	0	0	0	0	0	0	0	0	0	0	0	0	0		1		0
812	2023-02-01	3	17	4	0		1	3	Apprenticing	2	3	162	70	68	2	24	5	74	2	1	1	1	1	2		1	0	0	0	1	0	0	0	0	0	0	0	0	0	0	0	0	0	0	0		1		1
813	2023-03-02	3	24	2	0		1	5		2	3	158	58	51	2	24	2	58	1	1	1	1	1	2		0	0	0	0	0	0	0	0	0	0	0	0	0	0	0	0	0	0	0	0		1		0
814	2023-02-12	2	12	3	0		1	5		2	3	159	47.2	44	2	26	2	52	1	1	1	1	1	5		1	0	1	0	1	0	0	0	0	0	0	0	0	0	0	0	0	0	0	0		1		0
815	2023-02-25	2	24	0	0		1	5		2	3	158	48	45	2	24	0	48	2	2	3	1	1	4		1	0	1	0	1	0	0	0	0	0	0	0	0	0	0	0	0	0	0	0		1		0
816	2023-03-23	1	12	0	0		1	5		2	3	160	65	62	2	26	0	70	1	1	1	1	1	6		1	0	1	0	0	0	0	0	0	0	0	0	0	0	0	0	0	0	0	0		3		0
817	2023-03-31	1	23	2	1		1	5		2	3	162	56	50	2	25	0	60	3	2	3	1	1	5		0	0	1	0	0	0	0	1	0	0	0	0	0	0	0	0	0	0	0	0		8		0
818	2023-04-05	1	10	0	0		6	5		2	3	153	44	42	2	24	1	47	2	1	1	1	1	4		1	0	0	0	0	0	0	0	0	0	0	0	0	0	0	0	0	0	0	0		1		0
819	2023-01-05	1	5	0	0		1	5		2	3	156	57	53	2	24	2	62.4	3	2	4	1	1	3	friend	1	0	1	0	1	0	0	1	0	0	0	0	0	0	0	0	0	0	0	0		1		0
820	2023-01-04	4	17	1	0		1	5		2	3	162	58	53	2	24	0	64	2	1	2	1	1	5		1	0	1	0	1	0	0	0	0	0	0	0	0	0	0	0	0	0	0	0		1		0
821	2023-04-04	8	11	1	1		1	5		1	3	170	59	58	2	25	4	66	3	1	1	1	1	5		1	0	1	0	0	0	0	0	1	0	0	0	0	0	0	0	0	0	0	0		3		0
822	2023-03-27	3	21	1	0		1	4		1	3	155	52	44	2	26	3	56	1	1	2	1	1	2		1	0	1	0	0	0	0	0	0	0	0	0	0	0	0	0	0	0	0	0		3		0
823	2023-01-05	7	8	5	0		1	4		1	3	152	52	50	2	25	0	60	2	1	1	1	1	4		1	0	1	0	0	0	0	0	0	0	0	0	0	0	0	0	0	0	0	0		1		0
[truncated: 24 more columns]

## Sheet: variable label
id_i	participant ID	None
date_of_enrolment_i	Date of interview	None
address_district_i	District/city where the pregnant woman lives	1, Thaibinh City 2. Kien xuong 3. Vu thu 4. Dong Hung 5. Hung Ha 6. Quynh Phu 7. Tien Hai 8. Thai Thuy 999. Missing/no answer
ga_weeks_i	Gestational age at inclusion time (weeks)	None
ga_days_i	Gestational age at inclusion time (days)	None
d3_1_i	How many children do you have at the moment? Number of biological children who are living	None
d4_other_i	Marital status (other)	None
d4_i	D4. Marital status (TÃ¬nh tráº¡ng hÃ´n nhÃ¢n)	1. Married and living together 2. Married but not living together 3. Living together but not married 4. Separated 5. Divorced 6. Unmarried 7. Other 999. Missing/no answer
d5_i	D5. What is the highest level of education that you finished?	1: Never attended school; 2: Primary school; 3: Secondary school; 4: High school; 5: College/University; 6: Higher education; 999: Not answer
d6_other_i	What is your main current occupation? (other)	None
d6_i	D6. What is your main current occupation?	1: Unemployed; 2: Student; 3: Farmer; 4: Worker; 5: Civil servant; 6: Samll trade (self-business); 7: Homemaker; 8: No longer in job due to pregnancy; 999: Not answer; 10: Others
d7_i	D7. How would you yourself assess the economic situation of your household?	1. Poor 2. Near poor 3. Medium 4. Wealth 999. No answer/missing
r1_i	R1. What is your current height (cm)?	None
r2_i	R2. What is your current weight (kg)?	None
r3_i	R3. What is your pregestational weight (kg)?	None
r4_i	R4. Have you ever been diagnosed with GDM?	1. Yes 2. No 3. Do not remember 999. Missing/no answer
t1_w_o	T1_1. Current gestational age (weeks)	None
t1_d_o	T1_2. Current gestational age (days)	None
t2_o	T2. Current weight of pregnant woman (kg)	None
n1_o	N1. Where did you grow up? PROBE: Before age 12 where did you live longest?	1. The same commune 2. Another commune in the same district 3. Another district in the same province 4. Another province/city 5. Do not remember/Do not know 6. No answer
n2_o	N2. Do your birth parents live close enough by that you can easily see/visit them?	1. Yes 2. No 3. Living with birth parents 4. Do not remember/Do not know 5. No answer
n3_o	N3. How often do you see or talk to your parents?	1. Everyday 2. At least once a week 3. At least once a month 4. At least once a year 5. Never (hardly happened) 6. Do not remember/Do not know 7. Not answer
n4_o	N4. When you need help or have a problem, can you usually count on members of your family of birth for support?	1. Yes 2. No 3. Do not remember/Do not know 4. No answer
n5_o	N5. When you need help or have a problem, can you usually count on members of your husbands family for support?	1. Yes 2. No 3. Do not remember/Do not know 4. No answer
h1_o	H1. What is the total number of people living in your household? (including you)	None
h2_1_o	H2_1. If H2 is Others, please specify who	None
h3_o___1	H3. If youre having a hard time, who do you confide in? (Check all the correct answers) (Read up all options) (choice=Spouse/Chá»“ng)	0. No 1. Yes
h3_o___2	H3. If youre having a hard time, who do you confide in? (Check all the correct answers) (Read up all options) (choice=Children/Con cÃ¡i)	0. No 1. Yes
h3_o___3	H3. If youre having a hard time, who do you confide in? (Check all the correct answers) (Read up all options) (choice=Mother/Máº¹ Ä‘áº»)	0. No 1. Yes
h3_o___4	H3. If youre having a hard time, who do you confide in? (Check all the correct answers) (Read up all options) (choice=Father/Bá»‘ Ä‘áº»)	0. No 1. Yes
h3_o___5	H3. If youre having a hard time, who do you confide in? (Check all the correct answers) (Read up all options) (choice=Friends/Báº¡n bÃ¨)	0. No 1. Yes
h3_o___6	H3. If youre having a hard time, who do you confide in? (Check all the correct answers) (Read up all options) (choice=Mother-in-law/Máº¹ chá»“ng)	0. No 1. Yes
h3_o___7	H3. If youre having a hard time, who do you confide in? (Check all the correct answers) (Read up all options) (choice=Father-in-law/Bá»‘ chá»“ng)	0. No 1. Yes
h3_o___8	H3. If youre having a hard time, who do you confide in? (Check all the correct answers) (Read up all options) (choice=Sister/Chá»‹ em gÃ¡i)	0. No 1. Yes
h3_o___9	H3. If youre having a hard time, who do you confide in? (Check all the correct answers) (Read up all options) (choice=Brother/Anh em trai)	0. No 1. Yes
h3_o___10	H3. If youre having a hard time, who do you confide in? (Check all the correct answers) (Read up all options) (choice=Sister-in-law/Chá»‹ em chá»“ng)	0. No 1. Yes
h3_o___11	H3. If youre having a hard time, who do you confide in? (Check all the correct answers) (Read up all options) (choice=Brother-in-law/Anh em chá»“ng)	0. No 1. Yes
h3_o___12	H3. If youre having a hard time, who do you confide in? (Check all the correct answers) (Read up all options) (choice=Niece(s)/ChÃ¡u gÃ¡i)	0. No 1. Yes
h3_o___13	H3. If youre having a hard time, who do you confide in? (Check all the correct answers) (Read up all options) (choice=Nephew(s)/ChÃ¡u trai)	0. No 1. Yes
h3_o___14	H3. If youre having a hard time, who do you confide in? (Check all the correct answers) (Read up all options) (choice=Grandparents/Ã”ng bÃ ruá»™t)	0. No 1. Yes
h3_o___15	H3. If youre having a hard time, who do you confide in? (Check all the correct answers) (Read up all options) (choice=Grandparents-in-law/Ã”ng bÃ chá»“ng)	0. No 1. Yes
h3_o___16	H3. If youre having a hard time, who do you confide in? (Check all the correct answers) (Read up all options) (choice=Others/KhÃ¡c)	0. No 1. Yes
h3_o___17	H3. If youre having a hard time, who do you confide in? (Check all the correct answers) (Read up all options) (choice=Nobody/KhÃ´ng ai cáº£)	0. No 1. Yes
h3_o___18	H3. If youre having a hard time, who do you confide in? (Check all the correct answers) (Read up all options) (choice=Missing/No answer)	0. No 1. Yes
h3_o____999	H3. If youre having a hard time, who do you confide in? (Check all the correct answers) (Read up all options) (choice=Missing/No answer)	0. No 1. Yes
h3_o___np	H3. If youre having a hard time, who do you confide in? (Check all the correct answers) (Read up all options) (choice=Not present/KhÃ´ng cÃ³)	0. No 1. Yes
h3_1_o	H3_1. If H3 is Others, please specify who	None
h4_o	H4. Among the people above, who is the most important person if you are in trouble?	1. Spouse 2. Children 3. Mother 4. Father 5. Friends 6. Mother in law 7. Father in law 8. sister 9. Brother 10. Sister in law 11. Brother in law 12. Niece 13. Nephew 14. Grandparents 15. Others 17. Nobody 18. Missing/no answer
h4_1_o	H4_1. If H4 is Others, please specify who	None
e1_o	E1. I have been able to laugh and see the funny side of things?	1. As much as I always could (0) 2. Not quite so much now (1) 3. Definitely not so much now (2) 4. Not at all (3)
e2_o	E2. I have looked forward with enjoyment to things?	1. As much as I ever did (0) 2. Rather less than I used to (1) 3. Definitely less than I used to (2) 4. Hardly at all (3)
e3_o	E3. I have blamed myself unnecessarily when things not at all went wrong	1. Yes, most of the time (3) 2. Yes, some of the time (2) 3. Not very often (1) 4. No, never (0)
e4_o	E4. I have been anxious or worried for no good reason?	1. No, not at all (0) 2. Hardly ever (1) 3. Yes, sometimes (2) 4. Yes, very often (3)
e5_o	E5. I have felt scared or panicky for no very good reason?	1. Yes, quite a lot (3) 2. Yes, sometimes (2) 3. No, not much (1) 4. No, not at all (0)
e6_o	E6. Things have been getting on top of me?	1. Yes, most of the time I haven¶t been able to cope at al (3) 2. Yes, sometimes I haven¶t been coping as well as usual (2) 3. No, most of the time I have coped quite well (1) 4. No, I have been coping as well as ever (0)
e7_o	E7. I have been so unhappy that I have had difficulty sleeping?	1. Yes, most of the time (3) 2. Yes, sometimes (2) 3. Not very often (1) 4. No, not at all (0)
e8_o	E8. I have felt sad or miserable?	1. Yes, most of the time (3) 2. Yes, quite often (2) 3. Not very often (1) 4. No, not at all (0)
e9_o	E9. I have been so unhappy that I have been crying?	1. Yes, most of the time (3) 2. Yes, quite often (2) 3. Only occasionally (1) 4. No, never (0)
e10_o	E10. The thought of harming myself has occurred to me?	1. Yes, quite often (3) 2. Sometimes (2) 3. Hardly ever (1) 4. Never (0) 1. Yes, quite often (3) 2. Sometimes (2) 3. Hardly ever (1) 4. Never (0) 1. Yes, quite often (3) 2. Sometimes (2) 3. Hardly ever (1) 4. Never (0) 1. Yes, quite often (3) 2. Sometimes (2) 3. Hardly ever (1) 4. Never (0)
epds_o	EPDS score at OGTT interview	None
m1_o	M1. There is a special person who is around when I am in need	1. Strongly Disagree 2. Disagree 3. Disagree Moderate 5. Moderately agree 6. Agree 7. Very agree
m2_o	M2. There is a special person with whom I can share joys and sorrows.	1. Strongly Disagree 2. Disagree 3. Disagree Moderate 5. Moderately agree 6. Agree 7. Very agree
m3_o	M3. My family really tries to help me	1. Strongly Disagree 2. Disagree 3. Disagree Moderate 5. Moderately agree 6. Agree 7. Very agree
m4_o	M4. I get the emotional help and support I need from my family	1. Strongly Disagree 2. Disagree 3. Disagree Moderate 5. Moderately agree 6. Agree 7. Very agree
m5_o	M5. I have a special person who is a real source of comfort to me	1. Strongly Disagree 2. Disagree 3. Disagree Moderate 5. Moderately agree 6. Agree 7. Very agree
m6_o	M6. My friends really try to help me	1. Strongly Disagree 2. Disagree 3. Disagree Moderate 5. Moderately agree 6. Agree 7. Very agree
m7_o	M7. I can count on my friends when things go wrong	1. Strongly Disagree 2. Disagree 3. Disagree Moderate 5. Moderately agree 6. Agree 7. Very agree
m8_o	M8. I can talk about my problems with my family.	1. Strongly Disagree 2. Disagree 3. Disagree Moderate 5. Moderately agree 6. Agree 7. Very agree
m9_o	M9. I have friends with whom I can share my joys and sorrows.	1. Strongly Disagree 2. Disagree 3. Disagree Moderate 5. Moderately agree 6. Agree 7. Very agree
m10_o	M10. There is a special person in my life who cares about my feelings.	1. Strongly Disagree 2. Disagree 3. Disagree Moderate 5. Moderately agree 6. Agree 7. Very agree
m11_o	M11. My family is willing to help me make decisions.	1. Strongly Disagree 2. Disagree 3. Disagree Moderate 5. Moderately agree 6. Agree 7. Very agree
m12_o	M12. I can talk about my problems with my friends.	1. Strongly Disagree 2. Disagree 3. Disagree Moderate 5. Moderately agree 6. Agree 7. Very agree
s9_o	S9. How many hours of low intensity (not sweating/out of breath) physical activity per week during this pregnancy? (hours/week)	None
s10_o	S10. How many hours of high intensity (sweating/out of breath) physical activity per week during this pregnancy (hours/week)	None
